# Supplementary material for: Na7Al3(As2O7)4
Source: Acta Crystallogr Sect E Struct Rep Online. 2013 Jul 31;69(Pt 8):i53. doi: 10.1107/S1600536813020151 (PMC3793671; doi:10.1107/S1600536813020151)
Supplement: Supplementary file 1 [file e-69-00i53-sup1.cif]

##############################################################################
#                                                                            #
# This CIF contains the data in a paper accepted for publication in          #
# Acta Crystallographica Section E. It conforms to the requirements of       #
# Notes for Authors for Acta Crystallographica Section E, and has been       #
# peer reviewed under the auspices of the IUCr Commission on Journals.       #
#                                                                            #
# Full details of the Crystallographic Information File format               #
# are given in the paper "The Crystallographic Information File (CIF):       #
# a New Standard Archive File for Crystallography" by S. R. Hall, F. H.      #
# Allen and I. D. Brown [Acta Cryst. (1991), A47, 655-685].                  #
#                                                                            #
# The current version of the core CIF dictionary is obtainable from          #
# ftp://ftp.iucr.org/pub/cif_core.dic.                                       #
#                                                                            #
# Software is freely available for graphical display of the structure(s)     #
# in this CIF. For information consult the CIF software page                 #
# http://www.iucr.org/resources/cif/software.                                #
#                                                                            #
# This file may be used for bona fide research purposes within the           #
# scientific community so long as proper attribution is given to the journal # 
# article from which it was obtained.                                        #
#                                                                            #
##############################################################################
data_I
_audit_creation_method     SHELXL-97
_journal_date_recd_electronic     2013-07-05
_journal_date_accepted     2013-07-21
_journal_name_full     'Acta Crystallographica, Section E'
_journal_year     2013
_journal_volume     69
_journal_issue      8
_journal_page_first     i53
_journal_page_last     i53
_journal_paper_category     QI
_journal_paper_doi     10.1107/S1600536813020151
_journal_coeditor_code     HB7105
_publ_contact_author_name     'Dr. Noura Fakhar Bourguiba'
_publ_contact_author_address
;
  Laboratoire de Mat\'eriaux et Cristallochimie
  Facult\'e des Sciences de Tunis
  Universit\'e de Tunis El Manar
  2092 Manar II Tunis, Tunisia
;
_publ_contact_author_email     'n.f.bourguiba@live.fr'
_publ_contact_author_fax     '216 71 88 34 24'
_publ_contact_author_phone     '216 71 87 26 00'
_publ_section_title
;
Na~7~Al~3~(As~2~O~7~)~4~
;
loop_
    _publ_author_name
    _publ_author_address
    'Fakhar Bourguiba, Noura'
;
  Laboratoire de Mat\'eriaux et Cristallochimie
  Facult\'e des Sciences de Tunis
  Universit\'e de Tunis El Manar
  2092 Manar II Tunis, Tunisia
;
    'Driss, Ahmed'
;
  Laboratoire de Mat\'eriaux et Cristallochimie
  Facult\'e des Sciences de Tunis
  Universit\'e de Tunis El Manar
  2092 Manar II Tunis, Tunisia
;
_chemical_name_systematic
;
Heptasodium trialuminium tetrakis(diarsenate)
;
_chemical_name_common     ?
_chemical_formula_moiety     'Al3 As8 Na7 O28'
_chemical_formula_sum     'Al3 As8 Na7 O28'
_chemical_formula_iupac     'Na7 Al3 (As2 O7)4'
_chemical_formula_weight     1289.23
_chemical_melting_point     ?
_symmetry_cell_setting     monoclinic
_symmetry_space_group_name_H-M     'C 2/c'
_symmetry_space_group_name_Hall     '-C 2yc'
loop_
    _symmetry_equiv_pos_as_xyz
    'x, y, z'
    '-x, y, -z+1/2'
    'x+1/2, y+1/2, z'
    '-x+1/2, y+1/2, -z+1/2'
    '-x, -y, -z'
    'x, -y, z-1/2'
    '-x+1/2, -y+1/2, -z'
    'x+1/2, -y+1/2, z-1/2'
_cell_length_a     9.8000(10)
_cell_length_b     8.4680(10)
_cell_length_c     28.637(2)
_cell_angle_alpha     90.00
_cell_angle_beta     94.140(10)
_cell_angle_gamma     90.00
_cell_volume     2370.3(4)
_cell_formula_units_Z     4
_cell_measurement_reflns_used     25
_cell_measurement_theta_min     10
_cell_measurement_theta_max     15
_cell_measurement_temperature     298(2)
_exptl_crystal_description     parallelipiped
_exptl_crystal_colour     colorless
_exptl_crystal_size_max     0.25
_exptl_crystal_size_mid     0.20
_exptl_crystal_size_min     0.1
_exptl_crystal_density_diffrn     3.613
_exptl_crystal_density_meas     ?
_exptl_crystal_density_method     'not measured'
_exptl_crystal_F_000     2416
_exptl_absorpt_coefficient_mu     11.504
_exptl_absorpt_correction_type     psi-scan
_exptl_absorpt_process_details     '(North <i>et al.</i>, 1968)'
_exptl_absorpt_correction_T_min     0.759
_exptl_absorpt_correction_T_max     0.891
_exptl_special_details     ?
_diffrn_ambient_temperature     298(2)
_diffrn_radiation_type     MoK\a
_diffrn_radiation_wavelength     0.71073
_diffrn_radiation_source     'fine-focus sealed tube'
_diffrn_radiation_monochromator     graphite
_diffrn_measurement_device_type     'Enraf--Nonius CAD-4'
_diffrn_measurement_method     \w/2\q
_diffrn_detector_area_resol_mean     ?
_diffrn_reflns_number     3958
_diffrn_reflns_av_R_equivalents     0.0560
_diffrn_reflns_av_sigmaI/netI     0.0485
_diffrn_reflns_theta_min     2.85
_diffrn_reflns_theta_max     26.98
_diffrn_reflns_theta_full     26.98
_diffrn_measured_fraction_theta_max     0.998
_diffrn_measured_fraction_theta_full     0.998
_diffrn_reflns_limit_h_min     -12
_diffrn_reflns_limit_h_max     3
_diffrn_reflns_limit_k_min     -1
_diffrn_reflns_limit_k_max     10
_diffrn_reflns_limit_l_min     -36
_diffrn_reflns_limit_l_max     36
_diffrn_standards_number     2
_diffrn_standards_interval_count     ?
_diffrn_standards_interval_time     120
_diffrn_standards_decay_%     1.1
_refine_special_details
;
Refinement of <i>F</i>^2^ against ALL reflections. The weighted <i>R</i>-factor
<i>wR</i> and goodness of fit <i>S</i> are based on <i>F</i>^2^, conventional
<i>R</i>-factors <i>R</i> are based on <i>F</i>, with <i>F</i> set to zero for
negative <i>F</i>^2^. The threshold expression of <i>F</i>^2^ >
\s(<i>F</i>^2^) is used only for calculating <i>R</i>-factors(gt) <i>etc</i>.
and is not relevant to the choice of reflections for refinement.
<i>R</i>-factors based on <i>F</i>^2^ are statistically about twice as large
as those based on <i>F</i>, and <i>R</i>- factors based on ALL data will be
even larger.
;
_reflns_number_total     2583
_reflns_number_gt     2150
_reflns_threshold_expression     I>2\s(I)
_refine_ls_structure_factor_coef     Fsqd
_refine_ls_matrix_type     full
_refine_ls_R_factor_all     0.0496
_refine_ls_R_factor_gt     0.0336
_refine_ls_wR_factor_gt     0.0791
_refine_ls_wR_factor_ref     0.0845
_refine_ls_goodness_of_fit_ref     1.100
_refine_ls_restrained_S_all     1.100
_refine_ls_number_reflns     2583
_refine_ls_number_parameters     221
_refine_ls_number_restraints     0
_refine_ls_weighting_scheme     calc
_refine_ls_weighting_details
        'calc w=1/[\s^2^(Fo^2^)+(0.0314P)^2^+24.9095P] where P=(Fo^2^+2Fc^2^)/3'
_atom_sites_solution_primary     direct
_atom_sites_solution_secondary     difmap
_refine_ls_shift/su_max     0.001
_refine_ls_shift/su_mean     0.000
_refine_diff_density_max     1.265
_refine_diff_density_min     -0.978
_refine_ls_extinction_method     'SHELXL97 (Sheldrick, 2008)'
_refine_ls_extinction_coef     0.00057(6)
_refine_ls_extinction_expression
                                  'Fc^*^=kFc[1+0.001xFc^2^\l^3^/sin(2\q)]^-1/4^'
loop_
    _atom_type_symbol
    _atom_type_description
    _atom_type_scat_dispersion_real
    _atom_type_scat_dispersion_imag
    _atom_type_scat_source
    'As' 'As' 0.0499 2.0058
                         'International Tables Vol C Tables 4.2.6.8 and 6.1.1.4'
    'Na' 'Na' 0.0362 0.0249
                         'International Tables Vol C Tables 4.2.6.8 and 6.1.1.4'
    'O' 'O' 0.0106 0.0060
                         'International Tables Vol C Tables 4.2.6.8 and 6.1.1.4'
    'Al' 'Al' 0.0645 0.0514
                         'International Tables Vol C Tables 4.2.6.8 and 6.1.1.4'
_computing_data_collection
                'CAD-4 EXPRESS (Duisenberg, 1992; Mac\'i\<cek & Yordanov, 1992)'
_computing_cell_refinement
                'CAD-4 EXPRESS (Duisenberg, 1992; Mac\'i\<cek & Yordanov, 1992)'
_computing_data_reduction     'XCAD4 (Harms & Wocadlo, 1995)'
_computing_structure_solution     'SHELXS97 (Sheldrick, 2008)'
_computing_structure_refinement     'SHELXL97 (Sheldrick, 2008)'
_computing_molecular_graphics     'DIAMOND (Brandenburg, 1998)'
_computing_publication_material     'WinGX (Farrugia, 2012)'
loop_
    _atom_site_type_symbol
    _atom_site_label
    _atom_site_fract_x
    _atom_site_fract_y
    _atom_site_fract_z
    _atom_site_U_iso_or_equiv
    _atom_site_adp_type
    _atom_site_calc_flag
    _atom_site_refinement_flags
    _atom_site_occupancy
    _atom_site_symmetry_multiplicity
    _atom_site_disorder_assembly
    _atom_site_disorder_group
    Al Al1 0.0000 0.1057(3) 0.2500 0.0082(4) Uani d S 1 2 . .
    Al Al2 0.31736(15) -0.02622(18) 0.43636(5) 0.0069(3) Uani d . 1 1 . .
    As As1 0.30056(5) 0.28137(6) 0.246216(18) 0.00898(15) Uani d . 1 1 . .
    As As2 0.21753(5) 0.15080(6) 0.338657(18) 0.00927(15) Uani d . 1 1 . .
    As As3 0.58680(5) 0.20071(6) 0.464306(18) 0.00733(14) Uani d . 1 1 . .
    As As4 0.48861(5) 0.34009(6) 0.557696(18) 0.00774(14) Uani d . 1 1 . .
    O O1 0.3645(4) 0.4537(5) 0.26651(14) 0.0149(8) Uani d . 1 1 . .
    O O2 0.3734(4) 0.2071(5) 0.20087(13) 0.0149(8) Uani d . 1 1 . .
    O O3 0.1281(4) 0.2823(5) 0.23865(14) 0.0148(8) Uani d . 1 1 . .
    O O4 0.3327(4) 0.1491(4) 0.29386(13) 0.0119(8) Uani d . 1 1 . .
    O O5 0.4404(4) 0.1537(5) 0.43395(15) 0.0170(9) Uani d . 1 1 . .
    O O6 0.6943(4) 0.2857(5) 0.42888(14) 0.0145(8) Uani d . 1 1 . .
    O O7 0.6569(4) 0.0529(4) 0.49622(13) 0.0120(8) Uani d . 1 1 . .
    O O8 0.5686(4) 0.4760(5) 0.59037(13) 0.0148(8) Uani d . 1 1 . .
    O O9 0.3192(4) 0.3690(5) 0.54893(14) 0.0142(8) Uani d . 1 1 . .
    O O10 0.5262(4) 0.1554(4) 0.57538(14) 0.0133(8) Uani d . 1 1 . .
    O O11 0.5459(4) 0.3542(4) 0.50101(13) 0.0139(8) Uani d . 1 1 . .
    O O12 0.0599(4) 0.1063(5) 0.31482(14) 0.0162(8) Uani d . 1 1 . .
    O O13 0.2283(5) 0.3289(5) 0.36098(15) 0.0210(9) Uani d . 1 1 . .
    O O14 0.2752(4) -0.0052(5) 0.37014(13) 0.0162(8) Uani d . 1 1 . .
    Na Na1 -0.2221(3) -0.1225(3) 0.44633(9) 0.0249(6) Uani d . 1 1 . .
    Na Na2A 0.5268(10) -0.0466(12) 0.3075(4) 0.017(2) Uiso d P 0.24 1 . .
    Na Na2B 0.5000 0.0010(13) 0.2500 0.013(2) Uiso d SP 0.28 2 . .
    Na Na2C 0.5094(8) -0.0556(10) 0.3269(3) 0.0236(18) Uiso d P 0.32 1 . .
    Na Na3A 0.0283(5) -0.1551(6) 0.35860(17) 0.0186(11) Uiso d P 0.58 1 . .
    Na Na3B -0.0112(8) -0.1372(9) 0.3504(3) 0.0118(16) Uiso d P 0.33 1 . .
    Na Na4A -0.233(2) 0.100(3) 0.3543(7) 0.016(4) Uiso d P 0.13 1 . .
    Na Na4B -0.1483(11) 0.2292(14) 0.3505(3) 0.024(2) Uiso d P 0.27 1 . .
    Na Na4C -0.1939(9) 0.0862(10) 0.3420(3) 0.0220(17) Uiso d P 0.35 1 . .
    Na Na4D -0.184(2) 0.175(3) 0.3538(7) 0.025(4) Uiso d P 0.14 1 . .
loop_
    _atom_site_aniso_label
    _atom_site_aniso_U_11
    _atom_site_aniso_U_22
    _atom_site_aniso_U_33
    _atom_site_aniso_U_12
    _atom_site_aniso_U_13
    _atom_site_aniso_U_23
    Al1 0.0067(9) 0.0083(10) 0.0094(10) 0.000 0.0000(8) 0.000
    Al2 0.0071(7) 0.0064(7) 0.0072(7) 0.0000(6) -0.0004(5) 0.0007(6)
    As1 0.0065(2) 0.0108(3) 0.0096(3) -0.00147(19) 0.00072(18) 0.00172(19)
    As2 0.0100(3) 0.0103(3) 0.0074(3) -0.0014(2) 0.00003(18) 0.0014(2)
    As3 0.0066(2) 0.0081(3) 0.0074(3) 0.00032(19) 0.00102(18) 0.00067(19)
    As4 0.0076(2) 0.0075(3) 0.0083(3) -0.00002(19) 0.00122(18) -0.00046(18)
    O1 0.0154(19) 0.0102(19) 0.019(2) -0.0034(16) 0.0032(15) -0.0008(16)
    O2 0.0134(18) 0.017(2) 0.0151(19) -0.0001(16) 0.0077(14) -0.0027(16)
    O3 0.0036(16) 0.016(2) 0.025(2) -0.0003(15) 0.0023(14) 0.0049(17)
    O4 0.0077(16) 0.0145(19) 0.0136(18) 0.0026(15) 0.0024(14) 0.0037(15)
    O5 0.0125(18) 0.0120(19) 0.025(2) -0.0018(15) -0.0103(16) -0.0004(16)
    O6 0.0127(18) 0.017(2) 0.0149(19) 0.0003(16) 0.0066(14) 0.0055(16)
    O7 0.0139(18) 0.0114(19) 0.0103(18) 0.0063(15) -0.0011(14) 0.0018(15)
    O8 0.0169(19) 0.0147(19) 0.013(2) -0.0044(16) 0.0005(15) -0.0055(15)
    O9 0.0089(17) 0.0145(19) 0.019(2) 0.0014(15) 0.0009(15) 0.0017(16)
    O10 0.0145(18) 0.0076(18) 0.018(2) 0.0010(15) 0.0025(15) 0.0047(15)
    O11 0.025(2) 0.0084(18) 0.0088(18) 0.0017(16) 0.0077(15) 0.0018(15)
    O12 0.0063(16) 0.024(2) 0.018(2) -0.0019(16) -0.0012(14) 0.0011(17)
    O13 0.035(2) 0.0112(19) 0.017(2) -0.0013(18) 0.0032(17) -0.0012(17)
    O14 0.022(2) 0.0135(19) 0.013(2) -0.0012(16) -0.0021(15) 0.0030(16)
    Na1 0.0255(13) 0.0141(12) 0.0370(15) -0.0030(10) 0.0148(11) -0.0035(11)
_geom_special_details
;
All e.s.d.'s (except the e.s.d. in the dihedral angle between two l.s. planes)
are estimated using the full covariance matrix. The cell e.s.d.'s are taken
into account individually in the estimation of e.s.d.'s in distances, angles
and torsion angles; correlations between e.s.d.'s in cell parameters are only
used when they are defined by crystal symmetry. An approximate (isotropic)
treatment of cell e.s.d.'s is used for estimating e.s.d.'s involving l.s.
planes.
;
loop_
    _geom_bond_atom_site_label_1
    _geom_bond_atom_site_label_2
    _geom_bond_site_symmetry_2
    _geom_bond_distance
    _geom_bond_publ_flag
    Al1 O12 2 1.906(4) y
    Al1 O12 . 1.906(4) y
    Al1 O1 3_445 1.932(4) y
    Al1 O1 4_545 1.932(4) y
    Al1 O3 . 1.994(4) y
    Al1 O3 2 1.994(4) y
    Al2 O14 . 1.920(4) y
    Al2 O10 5_656 1.933(4) y
    Al2 O7 5_656 1.942(4) y
    Al2 O5 . 1.947(4) y
    Al2 O9 7_556 1.955(4) y
    Al2 O6 3_445 2.000(4) y
    As1 O2 . 1.651(4) y
    As1 O1 . 1.676(4) y
    As1 O3 . 1.689(4) y
    As1 O4 . 1.776(4) y
    As2 O13 . 1.638(4) y
    As2 O14 . 1.675(4) y
    As2 O12 . 1.686(4) y
    As2 O4 . 1.769(4) y
    As3 O7 . 1.668(4) y
    As3 O5 . 1.671(4) y
    As3 O6 . 1.677(4) y
    As3 O11 . 1.736(4) y
    As4 O8 . 1.646(4) y
    As4 O10 . 1.676(4) y
    As4 O9 . 1.679(4) y
    As4 O11 . 1.760(4) y
    Na1 O8 7_556 2.265(5) ?
    Na1 O9 5_556 2.302(5) ?
    Na1 O7 1_455 2.429(4) ?
    Na1 O13 3_445 2.492(5) ?
    Na1 O5 3_445 2.517(5) ?
    Na1 O9 3_445 2.938(5) ?
    Na1 O11 3_445 2.966(5) ?
    Na1 O10 5_556 3.013(5) ?
    Na2A O2 2_655 2.380(11) ?
    Na2A O3 4_545 2.420(10) ?
    Na2A O13 3_545 2.631(11) ?
    Na2A O3 3_545 2.692(12) ?
    Na2A O12 3_545 2.962(11) ?
    Na2B O3 3_545 2.274(10) ?
    Na2B O3 4_545 2.274(10) ?
    Na2B O4 2_655 2.477(7) ?
    Na2B O2 2_655 2.512(9) ?
    Na2C O13 3_545 2.492(9) ?
    Na2C O3 4_545 2.619(9) ?
    Na2C O2 2_655 2.652(10) ?
    Na2C O12 3_545 2.931(9) ?
    Na2C O10 5_656 2.968(11) ?
    Na3A O2 4_545 2.330(6) ?
    Na3A O8 7_556 2.353(6) ?
    Na3A O6 3_445 2.545(7) ?
    Na3A O5 3_445 2.879(6) ?
    Na3A O13 3_445 2.949(7) ?
    Na3B O8 7_556 2.279(8) ?
    Na3B O2 4_545 2.451(8) ?
    Na3B O13 3_445 2.608(9) ?
    Na3B O1 3_445 2.725(9) ?
    Na3B O4 3_445 2.807(8) ?
    Na3B O6 3_445 2.980(9) ?
    Na4A O2 2 2.213(19) ?
    Na4A O8 7_556 2.271(19) ?
    Na4A O13 3_445 2.33(2) ?
    Na4A O6 1_455 2.79(2) ?
    Na4B O14 3_455 2.449(11) ?
    Na4B O8 7_556 2.512(11) ?
    Na4B O10 7_556 2.555(11) ?
    Na4B O2 2 2.568(11) ?
    Na4B O3 2 2.613(11) ?
    Na4B O6 1_455 2.854(11) ?
    Na4C O8 7_556 2.278(8) ?
    Na4C O2 2 2.310(9) ?
    Na4C O13 3_445 2.384(9) ?
    Na4C O1 3_445 2.538(10) ?
    Na4C O3 2 2.954(9) ?
    Na4D O8 7_556 2.28(2) ?
    Na4D O2 2 2.36(2) ?
    Na4D O6 1_455 2.70(2) ?
    Na4D O14 3_455 2.78(3) ?
    Na4D O10 7_556 2.85(2) ?
    Na4D O3 2 2.89(2) ?
loop_
    _geom_angle_atom_site_label_1
    _geom_angle_atom_site_label_2
    _geom_angle_atom_site_label_3
    _geom_angle_site_symmetry_1
    _geom_angle_site_symmetry_3
    _geom_angle
    _geom_angle_publ_flag
    O12 Al1 O12 2 . 179.7(3) ?
    O12 Al1 O1 2 3_445 94.10(18) ?
    O12 Al1 O1 . 3_445 86.13(17) ?
    O12 Al1 O1 2 4_545 86.13(17) ?
    O12 Al1 O1 . 4_545 94.10(18) ?
    O1 Al1 O1 3_445 4_545 96.5(3) ?
    O12 Al1 O3 2 . 89.56(18) ?
    O12 Al1 O3 . . 90.19(17) ?
    O1 Al1 O3 3_445 . 172.35(19) ?
    O1 Al1 O3 4_545 . 90.44(16) ?
    O12 Al1 O3 2 2 90.19(17) ?
    O12 Al1 O3 . 2 89.56(18) ?
    O1 Al1 O3 3_445 2 90.44(16) ?
    O1 Al1 O3 4_545 2 172.35(19) ?
    O3 Al1 O3 . 2 82.8(2) ?
    O14 Al2 O10 . 5_656 89.86(18) ?
    O14 Al2 O7 . 5_656 174.86(18) ?
    O10 Al2 O7 5_656 5_656 93.40(17) ?
    O14 Al2 O5 . . 88.99(18) ?
    O10 Al2 O5 5_656 . 86.32(18) ?
    O7 Al2 O5 5_656 . 95.18(18) ?
    O14 Al2 O9 . 7_556 92.74(18) ?
    O10 Al2 O9 5_656 7_556 170.74(18) ?
    O7 Al2 O9 5_656 7_556 84.66(17) ?
    O5 Al2 O9 . 7_556 84.85(18) ?
    O14 Al2 O6 . 3_445 83.26(17) ?
    O10 Al2 O6 5_656 3_445 90.59(17) ?
    O7 Al2 O6 5_656 3_445 92.73(17) ?
    O5 Al2 O6 . 3_445 171.67(19) ?
    O9 Al2 O6 7_556 3_445 98.54(17) ?
    O2 As1 O1 . . 115.63(19) ?
    O2 As1 O3 . . 112.7(2) ?
    O1 As1 O3 . . 112.73(19) ?
    O2 As1 O4 . . 107.54(19) ?
    O1 As1 O4 . . 103.99(19) ?
    O3 As1 O4 . . 102.82(18) ?
    O13 As2 O14 . . 120.4(2) ?
    O13 As2 O12 . . 113.3(2) ?
    O14 As2 O12 . . 107.8(2) ?
    O13 As2 O4 . . 105.3(2) ?
    O14 As2 O4 . . 100.13(19) ?
    O12 As2 O4 . . 108.58(18) ?
    O7 As3 O5 . . 114.24(19) ?
    O7 As3 O6 . . 113.67(19) ?
    O5 As3 O6 . . 109.9(2) ?
    O7 As3 O11 . . 109.49(18) ?
    O5 As3 O11 . . 105.4(2) ?
    O6 As3 O11 . . 103.15(19) ?
    O8 As4 O10 . . 113.3(2) ?
    O8 As4 O9 . . 114.1(2) ?
    O10 As4 O9 . . 111.99(19) ?
    O8 As4 O11 . . 107.83(19) ?
    O10 As4 O11 . . 105.32(18) ?
    O9 As4 O11 . . 103.31(19) ?
    As1 O1 Al1 . 3 137.9(2) ?
    As1 O3 Al1 . . 127.7(2) ?
    As2 O4 As1 . . 117.7(2) n
    As3 O5 Al2 . . 132.7(2) ?
    As3 O6 Al2 . 3 132.6(2) ?
    As3 O7 Al2 . 5_656 130.6(2) ?
    As4 O9 Al2 . 7_556 138.8(2) ?
    As4 O10 Al2 . 5_656 129.4(2) ?
    As3 O11 As4 . . 127.6(2) n
    As2 O12 Al1 . . 127.1(2) ?
    As2 O14 Al2 . . 130.2(2) ?
