# Supplementary material for: Na7Al3(As2O7)4
Source: Acta Crystallogr Sect E Struct Rep Online. 2013 Jul 31;69(Pt 8):i53. doi: 10.1107/S1600536813020151 (PMC3793671; doi:10.1107/S1600536813020151)
Supplement: Supplementary file 2 [file e-69-00i53-Isup2.hkl]

#
# h,k,l, Fc-squared, Fo-squared, sigma(Fo-squared) and status flag
#
data_I
_shelx_title '  noura1 in C 2/c'
_shelx_refln_list_code          4
_shelx_F_calc_maximum      890.51
_exptl_crystal_F_000      2416.00
_reflns_d_resolution_high  0.7832
 
loop_
 _symmetry_equiv_pos_as_xyz
 'x, y, z'
 '-x, y, -z+1/2'
 'x+1/2, y+1/2, z'
 '-x+1/2, y+1/2, -z+1/2'
 '-x, -y, -z'
 'x, -y, z-1/2'
 '-x+1/2, -y+1/2, -z'
 'x+1/2, -y+1/2, z-1/2'
 
_cell_length_a     9.8000
_cell_length_b     8.4680
_cell_length_c    28.6370
_cell_angle_alpha  90.000
_cell_angle_beta   94.140
_cell_angle_gamma  90.000
 
_shelx_F_squared_multiplier     1.000
 
loop_
 _refln_index_h
 _refln_index_k
 _refln_index_l
 _refln_F_squared_calc
 _refln_F_squared_meas
 _refln_F_squared_sigma
 _refln_observed_status
   2   0   0    10642.86     8987.34    176.71 o
   4   0   0   140209.84   129838.27   1324.52 o
   6   0   0    21315.24    20908.68    663.72 o
   8   0   0     9869.17     9268.71    555.09 o
  10   0   0   110212.76   106356.16   2106.59 o
  12   0   0       97.45        0.00    494.19 o
   1   1   0    28650.17    28231.43    474.24 o
   3   1   0    11687.10    11124.04    362.33 o
   5   1   0    50431.95    44219.71    621.42 o
   7   1   0     1840.57     1733.20     91.21 o
   9   1   0    22469.22    22498.38    662.61 o
  11   1   0     2862.22     3082.13    705.19 o
   0   2   0   270883.06   277234.25   1651.07 o
   2   2   0     1112.82     1832.80    101.04 o
   4   2   0     1221.76     1032.97     86.32 o
   6   2   0     4009.24     3808.60    282.65 o
   8   2   0     3043.82     3327.03    283.26 o
  10   2   0    43067.37    44366.98   1415.20 o
  12   2   0     1072.64      506.38    506.38 o
   1   3   0    31611.66    32771.59    485.24 o
   3   3   0      101.91      244.85     98.00 o
   5   3   0   507384.63   473015.59   3526.78 o
   7   3   0       35.70      118.38    266.71 o
   9   3   0    44081.61    41565.91   1339.08 o
  11   3   0       93.07      237.47    416.46 o
   0   4   0    37007.57    37956.06    842.41 o
   2   4   0    25579.33    29793.49   1169.38 o
   4   4   0   117520.43   112392.53   1744.52 o
   6   4   0     3509.03     2947.15    239.77 o
   8   4   0    20267.28    21501.41    984.46 o
  10   4   0      466.69        0.00    539.86 o
   1   5   0    27607.25    29652.56    607.89 o
   3   5   0       25.95      499.29    159.10 o
   5   5   0    49417.75    49989.53   1328.85 o
   7   5   0     2357.70     2693.04    181.91 o
   9   5   0      163.29       45.64    446.42 o
  11   5   0     1440.17     1619.77    239.65 o
   0   6   0   150564.67   151740.06   2155.33 o
   2   6   0    11053.77    11811.06   1052.05 o
   4   6   0    49938.33    49894.37   1432.81 o
   6   6   0      639.45      726.02    452.16 o
   8   6   0     3944.25     4150.53    268.28 o
  10   6   0     4663.49     4732.91    311.10 o
   1   7   0    45739.60    46109.95    926.07 o
   3   7   0    25116.46    26766.17    730.13 o
   5   7   0     3879.52     4585.26    258.30 o
   7   7   0      292.70     1321.45    457.12 o
   9   7   0    18331.15    17757.21   1205.16 o
   0   8   0      822.29      936.44    166.89 o
   2   8   0     9953.86     9897.31    536.02 o
   4   8   0    11242.16    12056.95    927.18 o
   6   8   0     2822.29     2715.88    254.68 o
   8   8   0      174.70      234.62    531.99 o
   1   9   0     5504.46     5409.96    617.34 o
   3   9   0    14990.67    14783.67    700.45 o
   5   9   0     1857.43     1719.03    273.19 o
   0  10   0     5779.31     5128.40    468.88 o
   2  10   0      149.25       23.29    342.82 o
   4  10   0    24662.63    25949.45   1486.55 o
 -11   1   1       13.59      536.43    262.84 o
  -9   1   1    55081.36    54927.97    998.89 o
  -7   1   1    30501.65    28423.10    612.79 o
  -5   1   1     5983.00     5208.13    365.37 o
  -3   1   1    14386.36    13401.29    332.98 o
  -1   1   1      189.70      392.88     54.77 o
   1   1   1      107.04     1560.00     56.13 o
   3   1   1   246481.39   238602.55   1117.53 o
   5   1   1      867.80      916.73    116.98 o
   7   1   1      113.47        0.00    156.76 o
   9   1   1     3964.56     3417.83    185.61 o
  11   1   1    28405.72    28912.08   1137.24 o
 -12   2   1     9193.28     8636.01    678.26 o
 -10   2   1     8760.44    10113.62    733.32 o
  -8   2   1     4045.70     3500.33    288.30 o
  -6   2   1     6823.96     7300.66    470.66 o
  -4   2   1      699.30      539.23    186.16 o
  -2   2   1    44572.51    43275.84   1610.07 o
   0   2   1    50419.03    50093.93    479.57 o
   2   2   1    39928.71    44687.61   2174.95 o
   4   2   1    12526.62    12594.00    478.19 o
   6   2   1    19218.72    17921.74    668.91 o
   8   2   1    10011.48    10047.67    660.80 o
  10   2   1     1479.78     1549.93    174.75 o
  12   2   1      364.99     1111.79    474.24 o
 -11   3   1     6317.59     5844.64    449.64 o
  -9   3   1       12.59        0.00    360.83 o
  -7   3   1    54672.25    50906.93   1311.18 o
  -5   3   1    93845.04    89988.40   1502.21 o
  -3   3   1      442.83      513.03     74.17 o
  -1   3   1    90565.52    98164.87   4020.79 o
   1   3   1      665.24     1155.93     64.48 o
   3   3   1    19271.11    20410.27   1458.40 o
   5   3   1    20609.02    20070.70    718.01 o
   7   3   1     9650.54     8464.94    576.52 o
   9   3   1    16358.27    15969.29    872.92 o
  11   3   1     2312.49     2522.34    226.84 o
 -10   4   1       32.84      691.01    398.63 o
  -8   4   1      672.91      978.49    360.87 o
  -6   4   1      116.39      244.60    252.45 o
  -4   4   1    26849.40    26696.01    858.29 o
  -2   4   1    31007.06    33162.73   1016.13 o
   0   4   1     2963.78     3309.41    204.49 o
   2   4   1     1475.81     1373.65     78.85 o
   4   4   1    49371.20    48392.85   1132.55 o
   6   4   1     2218.59     1997.57    178.35 o
   8   4   1    40950.67    38472.10   1265.51 o
  10   4   1     3571.87     3848.43    290.38 o
 -11   5   1      647.61      937.82    570.54 o
  -9   5   1    16254.89    15915.08    964.94 o
  -7   5   1     2958.76     3336.84    256.85 o
  -5   5   1    50791.49    51978.79   1356.57 o
  -3   5   1    41313.51    44047.38   1423.48 o
  -1   5   1    99568.62   100207.27   1103.00 o
   1   5   1    42001.88    43233.12   1046.44 o
   3   5   1      405.88      598.97    159.75 o
   5   5   1    24443.98    24396.37    934.96 o
   7   5   1    35710.42    33591.73   1184.23 o
   9   5   1    24939.38    25481.34   1132.15 o
  11   5   1     6381.40     6945.62    528.84 o
 -10   6   1    46269.14    48069.36   1746.07 o
  -8   6   1     1094.40     1223.18    420.80 o
  -6   6   1    36581.57    37106.18   1345.77 o
  -4   6   1      536.15      944.96    401.52 o
  -2   6   1    90255.21    92739.18   2701.23 o
   0   6   1    79456.90    80977.41   2423.78 o
   2   6   1     4029.36     4087.37    220.45 o
   4   6   1    56740.98    57413.38   1519.56 o
   6   6   1        4.57      480.64    309.49 o
   8   6   1    12562.32    12535.59    905.15 o
  10   6   1      515.81      978.45    479.24 o
  -9   7   1    18071.83    19080.43   1170.10 o
  -7   7   1      752.71      641.16    403.66 o
  -5   7   1    16410.76    16955.29    977.35 o
  -3   7   1     8435.25     8486.73    530.61 o
  -1   7   1     6610.16     6322.01    431.23 o
   1   7   1     6893.42     7104.16    343.06 o
   3   7   1     2405.70     2475.75    152.65 o
   5   7   1     8872.61     9267.71    739.10 o
   7   7   1     4714.07     4949.47    424.59 o
   9   7   1     3286.94     3883.11    280.37 o
  -8   8   1       42.38        0.00    519.86 o
  -6   8   1    15643.54    17622.31   1084.15 o
  -4   8   1     3780.03     4369.58    278.98 o
  -2   8   1    31914.74    32040.99    884.96 o
   0   8   1    29616.51    30062.93   1007.08 o
   2   8   1    26465.92    25666.18    791.83 o
   4   8   1    64314.72    70640.36   1983.53 o
   6   8   1     5681.12     6154.74    478.88 o
   8   8   1    16622.58    16581.66   1202.02 o
  -5   9   1    13133.17    15158.97   1093.70 o
  -3   9   1       26.10      266.68    261.69 o
  -1   9   1    17051.42    18104.77    736.14 o
   1   9   1     2057.38     1700.62    146.26 o
   3   9   1     9994.29    10795.85   1649.97 o
   5   9   1       74.78      407.19    453.54 o
  -4  10   1     7812.39     8413.18    616.75 o
  -2  10   1     8558.55     7898.93    438.60 o
   0  10   1    12755.77    11689.94    742.55 o
   2  10   1     2520.61     2319.00    182.69 o
   4  10   1      787.03      834.42    632.59 o
 -12   0   2    47046.84    46283.70   1597.85 o
 -10   0   2    17084.38    18116.29    893.70 o
  -8   0   2    18504.64    18745.09    780.66 o
  -6   0   2    56702.57    52274.35   1071.19 o
  -4   0   2      241.40      303.81    120.53 o
  -2   0   2   120292.37   111511.17   5067.71 o
   2   0   2   306398.88   313462.97   1651.20 o
   4   0   2      556.54      509.26     57.06 o
   6   0   2     1534.73     1260.53    107.01 o
   8   0   2    11856.26    11347.26    621.75 o
  10   0   2    12720.76    11883.85    788.07 o
  12   0   2    63157.35    68575.03   1954.81 o
 -11   1   2     4301.51     5179.50    272.85 o
  -9   1   2      277.69      195.17    228.42 o
  -7   1   2      136.02      381.26    170.98 o
  -5   1   2      136.44      314.55    204.67 o
  -3   1   2    89415.11    84326.34   1247.79 o
  -1   1   2    49281.37    46092.14   1171.27 o
   1   1   2    15515.53    17486.63    293.97 o
   3   1   2     6120.61     6957.77    426.12 o
   5   1   2     6980.68     7181.51    265.98 o
   7   1   2    40198.78    40461.25    717.32 o
   9   1   2      687.84      829.67    263.42 o
  11   1   2     2663.02     3002.85    358.83 o
 -12   2   2    17010.37    16882.04   1097.03 o
 -10   2   2      422.59      927.82    354.44 o
  -8   2   2    53161.96    50338.48   1324.49 o
  -6   2   2    68019.70    62787.82   1273.49 o
  -4   2   2     7555.22     8432.92    416.71 o
  -2   2   2    44535.78    45107.77   2557.58 o
   0   2   2     4204.07     4194.00    253.42 o
   2   2   2   399167.19   453454.47  28067.67 o
   4   2   2     2442.34     2374.99    179.12 o
   6   2   2      161.29        0.00    263.15 o
   8   2   2      177.58      629.70    279.55 o
  10   2   2      149.94      507.03    345.87 o
  12   2   2    32545.59    32189.32   1359.84 o
 -11   3   2    11214.71    11418.46    905.59 o
  -9   3   2    12599.45    11080.70    827.41 o
  -7   3   2    32890.39    31323.42   1025.34 o
  -5   3   2      369.52      288.12    263.16 o
  -3   3   2     1978.80     1345.89     72.24 o
  -1   3   2     4500.11     4976.96    371.82 o
   1   3   2     7156.26     8120.48    255.65 o
   3   3   2     1001.40      924.52    149.44 o
   5   3   2    56254.92    57418.48   1162.46 o
   7   3   2   184532.11   170967.83   2348.22 o
   9   3   2     1417.13     1115.55    397.29 o
  11   3   2     7918.50     7831.13    607.50 o
 -10   4   2      596.26      513.48    468.55 o
  -8   4   2     3347.61     3529.68    275.41 o
  -6   4   2      291.12       62.76    299.52 o
  -4   4   2    31288.88    33542.83    994.22 o
  -2   4   2     3494.37     4074.31    474.69 o
   0   4   2    22632.79    24079.28    660.24 o
   2   4   2     8075.86     9488.22   1059.95 o
   4   4   2       78.22      332.32    221.07 o
   6   4   2    58778.25    56767.26   1351.38 o
   8   4   2      133.36      362.98    329.46 o
  10   4   2    14735.81    15281.09    958.95 o
 -11   5   2    22521.86    23797.48   1265.11 o
  -9   5   2     1030.88     1152.56    425.08 o
  -7   5   2    28533.99    29945.06   1165.68 o
  -5   5   2      306.83      629.71    283.12 o
  -3   5   2   125831.96   134803.88   1308.61 o
  -1   5   2     9911.05     9804.27    368.42 o
   1   5   2     1423.85     1338.08    225.78 o
   3   5   2     1873.54     2079.29    110.85 o
   5   5   2       30.85      532.70    275.26 o
   7   5   2    97234.59    90381.80   1953.63 o
   9   5   2     1627.70     1609.15    201.86 o
 -10   6   2      391.35     1157.44    581.21 o
  -8   6   2     4622.07     4875.94    376.77 o
  -6   6   2       19.00      369.39    432.15 o
  -4   6   2    15518.08    17353.74    866.76 o
  -2   6   2    24146.04    24285.63   1767.81 o
   0   6   2    54807.27    52546.42   1767.78 o
   2   6   2    50702.70    51904.94   2067.79 o
   4   6   2      801.29     1024.18    364.45 o
   6   6   2    28544.66    27510.77   1144.10 o
   8   6   2     2627.19     2500.40    231.85 o
  10   6   2    37945.52    37432.37   1580.79 o
  -9   7   2      743.83     1123.97    521.33 o
  -7   7   2     6567.59     7646.03    630.27 o
  -5   7   2      130.78      178.99    447.13 o
  -3   7   2      562.87      372.44    252.78 o
  -1   7   2      177.72      186.72    235.94 o
   1   7   2   134574.02   135843.30   2498.16 o
   3   7   2     1036.07      771.86    261.70 o
   5   7   2    25331.10    26070.57   1146.23 o
   7   7   2     1853.72     2018.64    224.69 o
   9   7   2      394.22     1158.15    514.18 o
  -8   8   2      157.48      353.71    596.89 o
  -6   8   2     2593.45     2406.91    259.67 o
  -4   8   2     3463.13     3263.47    293.95 o
  -2   8   2      598.43      642.01    280.52 o
   0   8   2     6574.33     6260.23    339.07 o
   2   8   2    15249.27    17480.27    657.68 o
   4   8   2      208.70     1077.54    426.45 o
   6   8   2     1617.82     1673.33    243.23 o
   8   8   2      506.44     1281.54    443.58 o
  -5   9   2     3788.34     4018.29    327.48 o
  -3   9   2     2404.73     2445.28    170.99 o
  -1   9   2     4582.68     4597.60    264.93 o
   1   9   2    28031.04    28208.24   1407.33 o
   3   9   2     5695.50     5685.38    747.94 o
   5   9   2    28942.59    30577.31   1451.09 o
  -4  10   2    32786.86    35788.64   1647.78 o
  -2  10   2     5741.81     5442.48    288.32 o
   0  10   2      139.99        0.00    385.74 o
   2  10   2     2156.67     2398.47    207.90 o
   4  10   2      194.32      515.59    597.60 o
 -11   1   3     4383.25     4441.09    277.93 o
  -9   1   3    47216.69    43764.52    916.67 o
  -7   1   3    27890.37    27577.21    796.80 o
  -5   1   3    65189.53    60795.20    759.97 o
  -3   1   3     6180.72     5601.45    200.73 o
  -1   1   3    25025.35    23639.04    530.01 o
   1   1   3   125726.55   135407.48   2447.00 o
   3   1   3     2549.16     3356.93    258.42 o
   5   1   3   316471.19   314593.56   3964.24 o
   7   1   3      827.82      859.06     92.76 o
   9   1   3     5189.46     5099.66    288.34 o
  11   1   3       59.10      294.98    284.07 o
 -12   2   3    20939.73    22875.41   1204.12 o
 -10   2   3      182.88      204.67    357.99 o
  -8   2   3     9972.93     9746.93    647.22 o
  -6   2   3     2616.57     3113.85    259.73 o
  -4   2   3     2942.96     2295.43    154.88 o
  -2   2   3    45213.79    44261.65    507.46 o
   0   2   3    56927.00    56143.20    535.98 o
   2   2   3     4869.85     5097.51    184.37 o
   4   2   3     1494.03     1185.72     79.19 o
   6   2   3    10368.09    10495.26    523.19 o
   8   2   3     9357.75     8504.92    573.57 o
  10   2   3    41919.89    38393.13   1310.12 o
  12   2   3     6851.32     6766.92    491.76 o
 -11   3   3      132.81      146.90    423.60 o
  -9   3   3    14284.23    13228.41    808.33 o
  -7   3   3       14.21      280.25    269.56 o
  -5   3   3    19744.05    19263.57    724.32 o
  -3   3   3     1716.08     1325.77     76.68 o
  -1   3   3       10.57      319.33    105.03 o
   1   3   3    11947.74    14174.58    720.26 o
   3   3   3      397.35      558.34     65.27 o
   5   3   3    52009.27    50540.12   1095.51 o
   7   3   3    14713.52    13616.77    682.16 o
   9   3   3      831.75      554.16    344.48 o
  11   3   3     1275.89     1257.43    210.40 o
 -10   4   3    10132.03     9403.55    644.14 o
  -8   4   3     3358.56     3332.04    220.47 o
  -6   4   3      498.93      634.02    313.80 o
  -4   4   3    83690.36    83017.47   1532.57 o
  -2   4   3    10242.24     9677.99    321.59 o
   0   4   3   107752.58   106656.77   1022.98 o
   2   4   3      108.73      105.84    196.11 o
   4   4   3    10275.29     9772.15    542.54 o
   6   4   3     9773.34     8744.74    610.13 o
   8   4   3     1333.30     1487.87    165.48 o
  10   4   3    68181.02    67979.51   1871.52 o
 -11   5   3      147.56      614.00    405.77 o
  -9   5   3    16432.15    14947.65    984.26 o
  -7   5   3    52541.43    54059.80   1549.99 o
  -5   5   3      271.15      741.67    293.10 o
  -3   5   3   125919.61   132980.34   4125.72 o
  -1   5   3     4610.49     4893.41    225.40 o
   1   5   3    51502.16    52585.98    820.47 o
   3   5   3     3726.35     3722.84    195.53 o
   5   5   3    15890.64    16089.68    753.88 o
   7   5   3    10056.41     9037.04    685.71 o
   9   5   3      543.40     1324.35    445.73 o
 -10   6   3     2388.66     2623.63    258.23 o
  -8   6   3    26214.42    26736.08   1203.99 o
  -6   6   3       86.40      166.16    415.04 o
  -4   6   3     1629.35     1259.02    467.94 o
  -2   6   3    12796.96    13680.04    492.07 o
   0   6   3    56673.24    57180.45    944.77 o
   2   6   3    28183.28    29295.24    696.45 o
   4   6   3     7208.58     8457.17    615.51 o
   6   6   3    23685.14    24548.13   1069.46 o
   8   6   3     4176.75     3980.11    343.21 o
  10   6   3    13755.95    11743.52    784.38 o
  -9   7   3    13896.59    14933.04   1046.59 o
  -7   7   3    17633.49    17802.66   1098.10 o
  -5   7   3    19754.14    20198.11   1040.81 o
  -3   7   3     8777.22     9334.44   1292.32 o
  -1   7   3     1052.43      788.00    255.36 o
   1   7   3    61710.16    60664.55   2169.80 o
   3   7   3     1258.02     1490.24    119.42 o
   5   7   3    19534.00    19213.46   1110.13 o
   7   7   3     3931.56     4362.39    309.66 o
   9   7   3      127.39       55.62    541.26 o
  -8   8   3    98925.95   103812.80   2656.77 o
  -6   8   3      192.96      215.37    503.47 o
  -4   8   3    17500.29    18513.79   1088.92 o
  -2   8   3    21728.74    22038.42    743.11 o
   0   8   3     2751.68     2636.18    157.73 o
   2   8   3    68862.13    70073.27   1476.97 o
   4   8   3     4047.87     4274.83    283.28 o
   6   8   3    12549.47    13483.40    951.52 o
   8   8   3       76.36     1336.38    509.88 o
  -5   9   3      156.71       58.48    540.55 o
  -3   9   3    16650.57    16963.82    786.27 o
  -1   9   3     4759.60     4575.23    253.23 o
   1   9   3    29384.68    29341.26    924.00 o
   3   9   3    16959.37    17134.30   1096.53 o
   5   9   3      212.47      289.53    528.43 o
  -4  10   3     5502.59     5571.20    532.36 o
  -2  10   3     5013.81     4657.54    249.33 o
   0  10   3       32.66      290.43    329.61 o
   2  10   3     6859.43     7678.51    477.86 o
   4  10   3      241.19      516.31    532.71 o
 -12   0   4    11495.31    11651.17    742.04 o
 -10   0   4    51411.43    52950.27   1525.68 o
  -8   0   4    31062.18    30220.20   1003.32 o
  -6   0   4    88133.12    89105.02   1436.99 o
  -4   0   4   142741.55   129108.25   1430.56 o
  -2   0   4     7343.18     7490.20    502.46 o
   0   0   4   113342.63   116777.12   6352.75 o
   2   0   4    13807.22    13781.87    226.11 o
   4   0   4    13302.63    17925.32    491.34 o
   6   0   4    12722.58    11547.06    523.53 o
   8   0   4      116.70      516.30    222.50 o
  10   0   4     2223.29     2336.92    190.46 o
  12   0   4    29487.62    29304.32   1283.47 o
 -11   1   4     2225.23     2252.19    163.66 o
  -9   1   4     3443.24     3465.30    165.79 o
  -7   1   4    11886.32    11839.02    448.30 o
  -5   1   4    25145.55    24404.68    992.68 o
  -3   1   4       30.70       77.54    228.91 o
  -1   1   4      991.42      933.77     34.39 o
   1   1   4     6982.06     7574.85    131.62 o
   3   1   4     7167.23     6686.87    196.66 o
   5   1   4     1931.79     2168.45    130.63 o
   7   1   4    39244.88    38547.55    905.54 o
   9   1   4     6972.11     7361.51    789.23 o
  11   1   4     3049.00     2620.23    221.16 o
 -12   2   4    11319.04    12071.29    788.42 o
 -10   2   4    60850.39    57763.85   1668.55 o
  -8   2   4    17924.99    17028.06    826.26 o
  -6   2   4    13491.72    12778.86    628.00 o
  -4   2   4    14785.38    13254.99    535.79 o
  -2   2   4    59840.59    60796.56   1314.18 o
   0   2   4    85675.71    85959.18   2507.68 o
   2   2   4    11185.50    12234.28    788.07 o
   4   2   4     6420.42     6218.56    354.37 o
   6   2   4     2502.74     2177.60    199.07 o
   8   2   4    17265.67    17969.90    798.22 o
  10   2   4     1546.75     1908.71    184.02 o
  12   2   4     3502.54     3671.31    357.43 o
 -11   3   4      161.03       49.21    502.04 o
  -9   3   4    62042.74    61546.38   1663.16 o
  -7   3   4     3952.06     3555.35    319.71 o
  -5   3   4    13195.55    14428.71    658.81 o
  -3   3   4     1907.14     1817.95     99.62 o
  -1   3   4    35603.09    40083.66   2536.67 o
   1   3   4    72590.31    71804.21   3915.48 o
   3   3   4    33028.92    36811.12   1702.90 o
   5   3   4    12782.97    12945.83    564.29 o
   7   3   4    26883.84    25337.83    921.58 o
   9   3   4    14593.16    14835.18    823.34 o
  11   3   4     4886.92     4292.15    303.98 o
 -10   4   4     1796.71     1858.83    238.95 o
  -8   4   4    13384.87    12791.59    830.43 o
  -6   4   4     7250.86     6371.97    435.60 o
  -4   4   4      120.65        0.00    252.45 o
  -2   4   4    39444.97    37720.44   2439.79 o
   0   4   4    44608.60    46093.19    685.00 o
   2   4   4    13917.17    14457.32    958.13 o
   4   4   4     1941.93     1980.48    159.09 o
   6   4   4     1943.79     2339.15    229.71 o
   8   4   4    53114.98    54246.12   1488.58 o
  10   4   4    20811.74    20449.16   1079.89 o
 -11   5   4     6179.06     6834.83    586.64 o
  -9   5   4     8776.10     9580.53    668.31 o
  -7   5   4    25774.44    27299.33   1140.07 o
  -5   5   4    60347.02    59335.41   1497.38 o
  -3   5   4       45.70      238.03    156.41 o
  -1   5   4    16253.64    18246.93    811.11 o
   1   5   4     8490.12     9386.65    376.68 o
   3   5   4    58743.45    61666.09   3641.11 o
   5   5   4    33695.07    32201.58   1050.59 o
   7   5   4      891.97      654.73    407.96 o
   9   5   4    10686.03    10112.89    808.46 o
 -10   6   4     1166.69     1678.20    612.65 o
  -8   6   4     5856.36     7121.43    573.83 o
  -6   6   4     2792.62     3949.57    302.50 o
  -4   6   4    49491.97    50483.44   1463.54 o
  -2   6   4    28622.57    30335.36   2303.95 o
   0   6   4    26531.52    25861.45   1589.25 o
   2   6   4    13076.08    14663.00    958.05 o
   4   6   4      423.39      726.00    333.05 o
   6   6   4     4054.73     4097.35    292.57 o
   8   6   4    10804.95    10999.53    849.91 o
  10   6   4     2226.06     2647.82    263.21 o
  -9   7   4     1510.02     1930.06    647.63 o
  -7   7   4     2624.90     2940.54    241.12 o
  -5   7   4    58051.67    62422.54   1772.38 o
  -3   7   4    10575.78    10994.17    502.91 o
  -1   7   4     9765.37     8627.82    420.76 o
   1   7   4     1084.46     1357.67    238.58 o
   3   7   4    81361.21    87865.31   1310.26 o
   5   7   4    33799.59    33796.46   1322.61 o
   7   7   4    12709.83    12361.13    918.71 o
   9   7   4     4939.68     5265.39    422.43 o
  -8   8   4     5905.61     6327.25    523.82 o
  -6   8   4    10743.57    12547.40    979.85 o
  -4   8   4     7977.25     9312.22    678.98 o
  -2   8   4     8107.49     8460.18    413.89 o
   0   8   4     7225.95     6620.23    368.20 o
   2   8   4     7109.93     6848.40    603.61 o
   4   8   4       33.28      145.48    384.37 o
   6   8   4      357.85      260.30    474.96 o
   8   8   4     6648.42     7196.40    591.67 o
  -5   9   4    52217.49    55449.32   1929.53 o
  -3   9   4       17.08      192.09    311.43 o
  -1   9   4       16.55        0.00    336.97 o
   1   9   4      265.11      340.32    561.60 o
   3   9   4    35847.87    36925.46   2839.55 o
   5   9   4     7673.99     7567.43    560.37 o
  -4  10   4      674.25        0.00    581.95 o
  -2  10   4     8041.28     9261.36    477.60 o
   0  10   4    16462.92    14512.81    765.25 o
   2  10   4     2965.10     2899.13    191.62 o
   4  10   4     1592.65     1355.90    697.56 o
 -11   1   5      599.64      356.27    681.08 o
  -9   1   5     1213.65     1466.59    302.06 o
  -7   1   5   384444.69   368978.28   2339.12 o
  -5   1   5      859.26      767.78    115.55 o
  -3   1   5   153379.72   139273.36    994.76 o
  -1   1   5     3845.17     3741.16    178.71 o
   1   1   5      537.08      513.34     23.04 o
   3   1   5   495308.38   539347.13  10497.26 o
   5   1   5       95.25       82.37     62.92 o
   7   1   5   225512.97   222424.03   4181.25 o
   9   1   5     4780.64     4409.50    245.14 o
  11   1   5      589.85      255.86    311.83 o
 -12   2   5    26944.43    24910.12   1317.39 o
 -10   2   5      961.23      548.46    402.96 o
  -8   2   5     1000.19      302.41    362.32 o
  -6   2   5    11409.66    11500.83    616.97 o
  -4   2   5     1485.90     1788.56    139.12 o
  -2   2   5   531786.69   558075.75  36460.87 o
   0   2   5     2149.45     2999.13    191.67 o
   2   2   5   249806.81   275319.53  12226.57 o
   4   2   5      202.71      508.48    175.44 o
   6   2   5    16607.62    16190.96    629.06 o
   8   2   5    64199.77    58824.46   1406.59 o
  10   2   5     2177.23     2314.77    205.44 o
  12   2   5    74515.16    73538.88   2085.34 o
 -11   3   5    34409.14    34655.44   1505.17 o
  -9   3   5     1177.62     1114.80    186.87 o
  -7   3   5     8983.93    10616.73    659.30 o
  -5   3   5    18333.79    18997.25    749.81 o
  -3   3   5     1913.03     2108.44    209.77 o
  -1   3   5    69146.79    72744.15   2190.11 o
   1   3   5     4753.69     4565.36    205.38 o
   3   3   5    19512.45    20150.25   1330.97 o
   5   3   5     3809.75     3482.26    244.09 o
   7   3   5     1837.17     1954.58    167.64 o
   9   3   5     1370.43     1231.09    164.76 o
  11   3   5    25809.16    24709.94   1221.44 o
 -10   4   5        4.33      144.05    381.51 o
  -8   4   5      801.10      198.98    411.52 o
  -6   4   5     2151.50     2317.14    201.18 o
  -4   4   5     2500.15     2251.16    205.49 o
  -2   4   5   158610.88   158112.89   5897.53 o
   0   4   5    15822.49    17260.02    444.31 o
   2   4   5    88010.28    93176.17   5683.66 o
   4   4   5     3997.64     3490.26    304.06 o
   6   4   5     2329.37     2208.75    226.15 o
   8   4   5    33114.70    30611.09   1108.95 o
  10   4   5       99.35      356.56    440.71 o
 -11   5   5    21180.21    23245.60   1284.91 o
  -9   5   5       48.90        0.00    400.06 o
  -7   5   5    48994.49    47510.84   1479.30 o
  -5   5   5     3706.80     4057.60    360.37 o
  -3   5   5    23640.29    23743.45    553.53 o
  -1   5   5    72152.07    74678.49    965.80 o
   1   5   5    21435.69    21794.84    553.09 o
   3   5   5    86346.30    91823.26   5625.55 o
   5   5   5    23990.09    24636.81    931.89 o
   7   5   5    60034.22    56763.80   1524.88 o
   9   5   5      849.96     1050.54    455.02 o
 -10   6   5     5853.74     6089.57    430.33 o
  -8   6   5     1596.65     1654.80    238.23 o
  -6   6   5   129542.23   136712.95   2512.80 o
  -4   6   5      951.80      601.97    475.73 o
  -2   6   5    25292.77    25068.59    643.77 o
   0   6   5     3963.67     4183.36    230.52 o
   2   6   5     3029.56     2754.38    153.99 o
   4   6   5    11280.57    11458.56    737.42 o
   6   6   5    45861.56    43458.63   1414.36 o
   8   6   5     1534.75      902.99    498.57 o
  10   6   5      435.22        0.00    551.27 o
  -9   7   5      136.51     1084.66    445.70 o
  -7   7   5    11290.23    12828.78    930.68 o
  -5   7   5    15019.35    16691.04    977.12 o
  -3   7   5       30.07        0.00    240.56 o
  -1   7   5     1404.93     1370.69    110.10 o
   1   7   5       49.28        0.00    251.91 o
   3   7   5    10946.05    10577.27    676.92 o
   5   7   5    21917.24    21831.57   1060.42 o
   7   7   5     2909.56     3066.92    225.44 o
   9   7   5      173.07      272.41    397.21 o
  -8   8   5      398.46      840.09    575.51 o
  -6   8   5    31895.60    35804.05   1507.03 o
  -4   8   5     3470.45     3505.33    312.50 o
  -2   8   5     1572.79     1739.32    176.18 o
   0   8   5     8748.95     8942.04    404.71 o
   2   8   5    16313.24    16076.69    674.22 o
   4   8   5    26092.79    26487.65   1287.84 o
   6   8   5    20967.82    22361.86   1249.40 o
   8   8   5     4149.10     3994.10    339.62 o
  -5   9   5      902.08      943.56    552.73 o
  -3   9   5     2737.49     2761.56    180.89 o
  -1   9   5    46090.49    45630.73   2154.98 o
   1   9   5     2392.81     2244.89    353.47 o
   3   9   5      297.57      391.96    362.40 o
   5   9   5     1599.08     1619.11    611.98 o
  -4  10   5      976.75      767.40    646.16 o
  -2  10   5     3370.19     3299.11    199.66 o
   0  10   5    31060.36    28146.63    964.47 o
   2  10   5     2601.03     3107.54    198.86 o
   4  10   5    10249.26    10564.26    740.46 o
 -12   0   6    11228.80    11562.87    892.69 o
 -10   0   6    10803.02    12061.16    832.12 o
  -8   0   6    10499.04     9991.17    631.59 o
  -6   0   6    63394.49    61669.34   1241.68 o
  -4   0   6    72751.32    63058.32   1071.49 o
  -2   0   6    98897.52    95859.23   5499.19 o
   0   0   6    41047.38    41465.49   1448.40 o
   2   0   6     7838.14     8697.20    200.57 o
   4   0   6    41875.98    42261.73    764.90 o
   6   0   6    62579.25    63010.34   1159.75 o
   8   0   6      517.86      772.37    299.53 o
  10   0   6    33364.46    34126.67   1234.70 o
  12   0   6     7094.39     7464.48    620.26 o
 -11   1   6     5706.19     6042.68    464.25 o
  -9   1   6      866.73      815.30    258.49 o
  -7   1   6    81545.92    75604.65   1057.78 o
  -5   1   6     6725.85     7330.49    312.55 o
  -3   1   6     3271.14     2424.98    288.82 o
  -1   1   6     2936.36     3251.56    115.38 o
   1   1   6     5558.85     5586.25    114.17 o
   3   1   6     1324.79     1090.26    108.80 o
   5   1   6       28.67        0.00    171.86 o
   7   1   6       67.36      391.07    160.85 o
   9   1   6      149.83      129.15    219.83 o
  11   1   6     2957.86     3235.45    174.62 o
 -12   2   6      205.13      911.38    487.78 o
 -10   2   6      271.51     1073.27    382.24 o
  -8   2   6    11487.76    12044.42    717.41 o
  -6   2   6    10018.27     9059.97    547.44 o
  -4   2   6    21251.37    19173.01    672.30 o
  -2   2   6    17031.16    15123.23    866.50 o
   0   2   6    16245.57    16294.39    962.31 o
   2   2   6    77067.34    87154.79   3708.10 o
   4   2   6      371.56      217.52    179.72 o
   6   2   6    23405.98    21150.08    746.02 o
   8   2   6      321.22      657.52    307.37 o
  10   2   6    25086.49    24450.63   1087.12 o
 -11   3   6    61600.12    62764.71   1944.86 o
  -9   3   6    27330.18    27886.67   1164.42 o
  -7   3   6    59835.83    58939.99   1464.31 o
  -5   3   6     4846.93     4506.17    361.24 o
  -3   3   6    13714.44    14888.10    528.37 o
  -1   3   6     1839.44     1806.13     99.12 o
   1   3   6     1942.15     3666.80    235.13 o
   3   3   6    11975.29    13166.79    748.42 o
   5   3   6     8661.66     8215.11    495.14 o
   7   3   6     1900.17     2020.93    146.95 o
   9   3   6    22539.25    22769.23   1004.62 o
  11   3   6    19268.32    18644.40   1031.63 o
 -10   4   6     4722.05     4820.23    402.46 o
  -8   4   6    86251.43    87041.88   1968.51 o
  -6   4   6       93.01        0.00    300.22 o
  -4   4   6      581.77      602.66    111.97 o
  -2   4   6    47393.81    46085.07    728.59 o
   0   4   6    78377.62    83056.18   3027.83 o
   2   4   6   143530.75   150294.20   6867.77 o
   4   4   6     2310.17     2202.50    214.76 o
   6   4   6     4948.44     4792.92    330.47 o
   8   4   6     1982.77     2075.08    221.13 o
  10   4   6     4140.85     4696.35    358.90 o
 -11   5   6     6447.78     6051.41    476.03 o
  -9   5   6    11925.47    11186.26    728.61 o
  -7   5   6      980.52      204.70    455.75 o
  -5   5   6      506.07      176.16    385.12 o
  -3   5   6    75048.26    78163.58   1319.40 o
  -1   5   6     1641.84     1426.08     89.17 o
   1   5   6    16680.51    16361.38    475.38 o
   3   5   6    12922.18    13676.37    905.62 o
   5   5   6    13720.50    12611.75    699.90 o
   7   5   6    62304.40    60799.57   1577.15 o
   9   5   6     4619.38     4937.20    437.42 o
 -10   6   6       44.04      453.54    468.52 o
  -8   6   6     3255.81     3842.61    258.27 o
  -6   6   6     4710.42     5676.39    396.79 o
  -4   6   6     3922.51     4811.91    385.35 o
  -2   6   6    51200.97    53169.82   4057.89 o
   0   6   6     3979.14     3746.57    263.35 o
   2   6   6    54789.03    54835.75   1586.92 o
   4   6   6    13174.50    12624.41    716.21 o
   6   6   6    11551.12    11673.53    755.14 o
   8   6   6     1078.75     1257.41    421.51 o
  10   6   6     5619.10     5292.91    412.47 o
  -9   7   6     6805.30     7003.20    492.48 o
  -7   7   6    43548.50    44205.79   1671.80 o
  -5   7   6    27390.82    29350.14   1296.24 o
  -3   7   6   132748.61   134546.73   1604.02 o
  -1   7   6     5128.28     5367.37    550.66 o
   1   7   6    19040.24    18476.87    649.22 o
   3   7   6      188.02      404.77    236.54 o
   5   7   6    36601.90    36058.97   1326.67 o
   7   7   6    40357.30    38865.63   1461.51 o
   9   7   6      660.85      651.12    531.31 o
  -8   8   6     2082.80     3097.15    283.89 o
  -6   8   6       98.01      163.30    472.80 o
  -4   8   6     8474.36     8353.90    568.35 o
  -2   8   6     5630.41     5127.98    266.69 o
   0   8   6      334.30       86.42    285.12 o
   2   8   6    10228.29    10705.50    560.39 o
   4   8   6     1791.99     1527.89    216.13 o
   6   8   6      155.93       52.06    527.71 o
  -5   9   6     3250.35     2895.06    289.65 o
  -3   9   6    25257.19    25664.61    869.69 o
  -1   9   6      261.65      189.07    325.79 o
   1   9   6      714.03      731.18    299.80 o
   3   9   6     7339.94     7683.89    429.54 o
   5   9   6    25473.80    23367.27   1316.55 o
  -4  10   6     9107.30    10061.57    840.31 o
  -2  10   6      751.94     1061.33    400.77 o
   0  10   6     6280.00     7294.74    413.65 o
   2  10   6    63501.93    65154.14   1477.24 o
   4  10   6      559.11     1226.64    654.68 o
 -11   1   7      205.40      306.13    288.07 o
  -9   1   7      304.80      871.83    222.63 o
  -7   1   7    24541.62    22921.24    608.07 o
  -5   1   7   233102.11   214486.03   1950.58 o
  -3   1   7    85902.30    80498.04   1960.98 o
  -1   1   7     9754.42     9899.28    180.47 o
   1   1   7    22150.34    23679.72    327.38 o
   3   1   7     6150.66     6924.43    350.88 o
   5   1   7   259428.72   269613.88   4540.52 o
   7   1   7     1725.24     1883.63    127.10 o
   9   1   7    26655.43    26049.01    707.37 o
  11   1   7     9006.54     8915.34    427.79 o
 -12   2   7    10556.72    10326.96    684.80 o
 -10   2   7     5032.85     5538.54    498.12 o
  -8   2   7    40599.24    38190.81   1241.67 o
  -6   2   7     4134.12     4270.36    336.18 o
  -4   2   7    10350.37    10938.95    539.97 o
  -2   2   7     8564.07     8792.32    519.74 o
   0   2   7   287092.25   287233.44   6833.14 o
   2   2   7      960.15      989.56     81.32 o
   4   2   7    23019.97    21375.68    606.31 o
   6   2   7      976.84     1118.38    109.13 o
   8   2   7     4624.22     5064.89    381.81 o
  10   2   7    25329.35    24332.74   1071.39 o
 -11   3   7      194.85      561.95    465.67 o
  -9   3   7      565.27      788.06    382.97 o
  -7   3   7      111.47        0.00    355.14 o
  -5   3   7    39159.60    37755.94   1076.23 o
  -3   3   7     1155.68      864.51     62.22 o
  -1   3   7       97.09      318.02    134.21 o
   1   3   7    71945.70    83572.02   2311.32 o
   3   3   7     4511.55     4414.52    217.80 o
   5   3   7    52348.43    53221.94   1112.82 o
   7   3   7     1325.01     1162.64    145.51 o
   9   3   7       36.62        0.00    336.59 o
  11   3   7      128.46      754.48    410.76 o
 -10   4   7    21554.22    21848.41   1201.60 o
  -8   4   7    29883.69    31986.26   1278.96 o
  -6   4   7       69.78       68.46    328.04 o
  -4   4   7     6360.13     6102.23    412.77 o
  -2   4   7     1097.03     1041.03    159.07 o
   0   4   7   293235.09   290775.75   8131.91 o
   2   4   7      108.61      443.37    157.58 o
   4   4   7    54267.20    53157.25   1145.74 o
   6   4   7     7683.69     7331.78    527.73 o
   8   4   7     4492.57     4132.51    369.65 o
  10   4   7    64592.72    59030.75   1718.49 o
  -9   5   7     6206.19     5512.20    463.93 o
  -7   5   7    14075.01    14060.23    882.70 o
  -5   5   7      355.31      969.89    358.01 o
  -3   5   7     1843.79     2056.26    385.94 o
  -1   5   7     6716.52     6236.70    457.10 o
   1   5   7      996.44     1443.86    101.80 o
   3   5   7    42771.11    44275.54   3092.12 o
   5   5   7     2118.02     1819.85    169.07 o
   7   5   7    17132.76    17964.63    835.17 o
   9   5   7     8278.16     9298.94    736.78 o
 -10   6   7    13331.84    15583.86   1107.93 o
  -8   6   7      727.40     1309.41    198.27 o
  -6   6   7     1080.12     1223.20    198.99 o
  -4   6   7     3316.77     3691.82    316.81 o
  -2   6   7     2930.72     3159.50    143.77 o
   0   6   7    44796.05    44994.27    884.95 o
   2   6   7       50.89        0.00    364.05 o
   4   6   7    24674.82    24078.52    963.28 o
   6   6   7    14143.29    14141.63    795.45 o
   8   6   7     5674.27     5506.74    471.74 o
  -9   7   7       51.00     1217.29    481.35 o
  -7   7   7     7787.04     9391.30    681.77 o
  -5   7   7    24628.34    26868.03   1199.02 o
  -3   7   7      377.74      895.54    302.73 o
  -1   7   7     6944.61     7979.96    389.66 o
   1   7   7     6501.28     6499.17    340.66 o
   3   7   7    20443.70    20164.23   1020.34 o
   5   7   7    19371.09    18823.14   1012.04 o
   7   7   7    15593.37    14240.26    968.36 o
   9   7   7    18558.91    17284.32   1135.09 o
  -8   8   7     2139.97     2461.62    271.77 o
  -6   8   7     1134.56      824.49    594.11 o
  -4   8   7    12537.42    12226.79    753.73 o
  -2   8   7     2995.00     3248.35    456.25 o
   0   8   7     3187.65     2802.79    228.31 o
   2   8   7     2568.02     2964.61    881.40 o
   4   8   7    29713.97    28969.06   1307.79 o
   6   8   7    12550.72    12073.60    769.33 o
  -5   9   7      602.51      713.17    524.89 o
  -3   9   7     6159.39     5864.15    323.49 o
  -1   9   7    24780.96    23552.74    843.98 o
   1   9   7     6347.54     6761.26    378.23 o
   3   9   7     1911.07     1636.81    438.22 o
   5   9   7     1098.30     1506.31    231.08 o
  -4  10   7        0.44        0.00    564.78 o
  -2  10   7     9717.43     9815.98    514.21 o
   0  10   7     1028.05     1321.06    388.99 o
   2  10   7     4871.71     4512.10    231.09 o
 -12   0   8    11281.31    11312.90    747.72 o
 -10   0   8     1069.87      823.77    420.09 o
  -8   0   8    11688.33    12186.79    711.74 o
  -6   0   8    29055.69    28215.99    890.77 o
  -4   0   8    67793.61    59507.40   1109.81 o
  -2   0   8   432667.75   421433.56  32437.45 o
   0   0   8    49695.34    51418.23   3066.40 o
   2   0   8     2368.30     2766.61    137.00 o
   4   0   8       64.98      140.49    151.90 o
   6   0   8     4306.29     3413.25    288.36 o
   8   0   8    50710.10    52452.16   1286.83 o
  10   0   8       18.40        0.00    377.24 o
 -11   1   8       54.45      309.51    306.16 o
  -9   1   8    14169.16    13063.99    568.78 o
  -7   1   8      110.22      183.16    310.57 o
  -5   1   8     8693.77     8968.28    354.00 o
  -3   1   8     1068.24      939.90     64.31 o
  -1   1   8     1945.01     1853.31     82.52 o
   1   1   8     5408.08     5734.68    131.14 o
   3   1   8     8337.91     7538.75    232.26 o
   5   1   8       15.70        0.00    157.95 o
   7   1   8       28.76      536.40    226.06 o
   9   1   8     2067.30     1928.76    119.01 o
  11   1   8     4859.61     4958.72    289.01 o
 -12   2   8    11162.64    10851.90    812.68 o
 -10   2   8     5108.17     5239.56    330.42 o
  -8   2   8     2763.66     3844.79    328.19 o
  -6   2   8       12.49        0.00    292.38 o
  -4   2   8    10947.87    10344.75    540.73 o
  -2   2   8    82958.02    77085.92   2783.20 o
   0   2   8      304.34      256.96     57.31 o
   2   2   8    12300.51    12807.05    333.70 o
   4   2   8     8589.38     8162.68    400.24 o
   6   2   8     4256.61     3920.52    300.48 o
   8   2   8    86628.59    85043.66   1687.55 o
  10   2   8     2117.95     1796.15    201.87 o
 -11   3   8    18718.30    19171.92   1147.40 o
  -9   3   8    33695.13    32170.86   1256.53 o
  -7   3   8    33727.89    31785.63   1158.72 o
  -5   3   8    27460.39    26253.93    923.37 o
  -3   3   8    32453.41    33759.10    611.10 o
  -1   3   8      627.28      901.25    198.64 o
   1   3   8     3443.78     2834.35    144.84 o
   3   3   8   110734.16   111741.63   3199.55 o
   5   3   8    17933.52    17339.71    647.83 o
   7   3   8     5509.07     4828.14    307.65 o
   9   3   8       27.54       37.08    343.01 o
  11   3   8     1811.34     1923.71    235.38 o
 -10   4   8    29078.54    30533.94   1318.82 o
  -8   4   8      266.00      459.26    393.65 o
  -6   4   8    37767.00    37845.20   1217.92 o
  -4   4   8      711.30      765.29    325.23 o
  -2   4   8     2618.94     2414.57    127.10 o
   0   4   8    98371.84    97767.27   3146.51 o
   2   4   8    13645.97    14428.34    396.05 o
   4   4   8    92433.57    95247.23   1515.92 o
   6   4   8     7702.76     7127.43    559.14 o
   8   4   8      483.20      963.48    332.33 o
  10   4   8      239.19      268.85    395.79 o
  -9   5   8    28116.11    29165.80   1315.17 o
  -7   5   8    52071.61    54035.41   1606.36 o
  -5   5   8     3594.28     4002.49    328.96 o
  -3   5   8     5849.57     5930.12    299.73 o
  -1   5   8    13742.93    14573.95    714.24 o
   1   5   8     3631.18     3630.47    327.23 o
   3   5   8   112556.62   116365.76   5277.88 o
   5   5   8       29.76       88.43    233.90 o
   7   5   8     9450.84     9810.48    689.17 o
   9   5   8     3811.31     3029.46    268.98 o
 -10   6   8    26775.82    24205.01   1430.39 o
  -8   6   8     2926.04     4052.87    348.86 o
  -6   6   8    92442.13    98975.59   2206.74 o
  -4   6   8     2463.67     2386.40    201.90 o
  -2   6   8    46149.07    46053.12    854.20 o
   0   6   8    62536.65    61225.57   2239.12 o
   2   6   8     2332.38     2590.85    149.82 o
   4   6   8    23472.48    22314.48    936.54 o
   6   6   8      223.56      301.66    350.15 o
   8   6   8    12194.46    10423.35    804.32 o
  -9   7   8     1492.05     1702.52    253.92 o
  -7   7   8     9279.76    10095.84    698.33 o
  -5   7   8    79645.30    89352.70   2168.33 o
  -3   7   8      952.80     1043.96    131.90 o
  -1   7   8    94725.68    94907.77   1364.10 o
   1   7   8     8451.35     8391.34    897.69 o
   3   7   8     1085.41      571.56    260.76 o
   5   7   8     6475.99     6408.59    528.93 o
   7   7   8      273.42      656.09    386.52 o
  -8   8   8      180.17      122.66    566.94 o
  -6   8   8      443.65     1218.78    463.55 o
  -4   8   8    12065.65    12063.64    912.26 o
  -2   8   8    28143.91    27876.20   1111.18 o
   0   8   8       22.90      350.30    287.10 o
   2   8   8      885.08      829.65    308.84 o
   4   8   8     3388.20     2945.17    226.17 o
   6   8   8     1026.42     1218.88    199.70 o
  -5   9   8    37667.47    39825.73   1712.11 o
  -3   9   8       88.77        0.00    545.89 o
  -1   9   8    36715.13    36717.36   2588.10 o
   1   9   8       52.45      692.53    360.84 o
   3   9   8      422.09      769.31    263.51 o
   5   9   8    14889.61    14940.24    915.99 o
  -4  10   8       11.02        0.00    501.32 o
  -2  10   8      415.73      630.47    377.23 o
   0  10   8    13082.80    12725.70    611.55 o
   2  10   8     1645.85     1548.82    565.97 o
 -11   1   9    75547.81    75981.34   2083.58 o
  -9   1   9     9820.83     8791.85    443.78 o
  -7   1   9     8855.26     8293.40    400.17 o
  -5   1   9    24840.16    22902.37   1093.12 o
  -3   1   9     5805.55     4040.05    196.57 o
  -1   1   9   190603.78   190584.58   4704.30 o
   1   1   9      384.21      705.07     50.55 o
   3   1   9    38007.26    41351.71    633.11 o
   5   1   9    18843.77    18838.77    446.68 o
   7   1   9    65708.88    67654.30   1071.45 o
   9   1   9     3194.64     3002.53    174.99 o
  11   1   9      148.52      315.04    436.79 o
 -12   2   9     1424.14      997.82    576.30 o
 -10   2   9     5128.62     5898.96    545.22 o
  -8   2   9    10371.05    10929.96    718.66 o
  -6   2   9   124681.27   122851.08   1975.91 o
  -4   2   9     3033.88     2797.66    226.24 o
  -2   2   9    20444.73    20705.06    458.25 o
   0   2   9      554.09     1455.64    222.18 o
   2   2   9    41618.46    45933.64    558.26 o
   4   2   9     6737.87     6326.04    360.73 o
   6   2   9    39656.93    40813.26   1007.68 o
   8   2   9     5801.46     6170.73    438.98 o
  10   2   9    25198.81    26645.94   1128.56 o
 -11   3   9    14050.29    13372.20    838.75 o
  -9   3   9     4999.30     5701.38    491.71 o
  -7   3   9    21027.29    20518.55    914.80 o
  -5   3   9      517.05      350.89    303.82 o
  -3   3   9     9460.29     8515.96    491.86 o
  -1   3   9     2626.25     3383.21    294.39 o
   1   3   9    15459.74    15429.64    357.96 o
   3   3   9     4318.68     4197.78    225.23 o
   5   3   9    35844.20    35103.27    935.40 o
   7   3   9    29706.06    29930.75    970.50 o
   9   3   9     2902.63     2745.22    193.34 o
  11   3   9     5995.27     5280.40    488.86 o
 -10   4   9    10199.24    11366.49    771.24 o
  -8   4   9      771.67      467.14    486.40 o
  -6   4   9   101857.80   104262.98   2019.28 o
  -4   4   9    15940.15    16599.79    771.38 o
  -2   4   9       62.11      218.77    188.26 o
   0   4   9     1758.97     2022.78    212.96 o
   2   4   9    65824.81    68567.45   4530.23 o
   4   4   9    16136.62    15073.72    653.98 o
   6   4   9     7251.14     8442.67    545.52 o
   8   4   9     3128.76     2998.63    287.52 o
  10   4   9     4699.74     5029.16    413.86 o
  -9   5   9      209.95      596.18    471.38 o
  -7   5   9    32521.99    31146.30   1211.39 o
  -5   5   9     2617.37     2528.47    209.04 o
  -3   5   9     6540.96     6147.09    435.58 o
  -1   5   9    36384.47    37778.28   1243.19 o
   1   5   9    57470.34    59206.80   4215.82 o
   3   5   9    65891.76    66615.39   4321.50 o
   5   5   9    49991.77    50612.00   1286.99 o
   7   5   9     3033.70     3132.74    248.28 o
   9   5   9      271.65       44.21    480.65 o
 -10   6   9     8825.66     9218.77    765.32 o
  -8   6   9      257.23        0.00    508.47 o
  -6   6   9     2205.48     2620.88    218.29 o
  -4   6   9    29651.99    30556.62   1195.63 o
  -2   6   9    44305.81    44996.03    890.55 o
   0   6   9      422.74      543.46    236.99 o
   2   6   9    17580.95    17700.29   1779.67 o
   4   6   9       30.32      162.59    285.25 o
   6   6   9    24359.07    22786.15   1023.57 o
   8   6   9     1325.18     1380.12    189.72 o
  -9   7   9     5868.08     6357.87    448.17 o
  -7   7   9     2362.29     2472.46    261.80 o
  -5   7   9       30.00        0.00    467.09 o
  -3   7   9     1741.36     1876.05    139.14 o
  -1   7   9     6150.97     6064.44    718.14 o
   1   7   9    20367.57    20676.57    817.91 o
   3   7   9     3929.90     4155.70    344.30 o
   5   7   9     7482.69     6658.65    519.73 o
   7   7   9      102.99      280.26    361.55 o
  -8   8   9     6085.39     5538.01    492.43 o
  -6   8   9     4805.67     4447.74    345.37 o
  -4   8   9    15189.17    16755.92   1038.45 o
  -2   8   9    49044.06    48806.30   1493.98 o
   0   8   9      753.80      882.77    175.02 o
   2   8   9    10072.34     9992.49    552.45 o
   4   8   9     2493.13      934.51    516.48 o
   6   8   9    38138.30    32771.71   1449.29 o
  -5   9   9    27878.62    31945.15   1601.09 o
  -3   9   9     1124.60     1008.14    401.84 o
  -1   9   9     3103.11     3135.89    174.29 o
   1   9   9    17018.81    15492.25    748.67 o
   3   9   9     1834.20     2232.45    506.79 o
   5   9   9     1766.77     1027.12    540.66 o
  -2  10   9      283.15      180.83    350.59 o
   0  10   9     3783.88     3193.73    208.06 o
   2  10   9     6258.52     6904.78    428.53 o
 -12   0  10     3326.56     3424.40    283.23 o
 -10   0  10    24862.84    25207.56   1153.02 o
  -8   0  10     3910.14     4095.34    336.10 o
  -6   0  10     5090.99     4955.89    376.22 o
  -4   0  10   317494.59   306079.06   2737.12 o
  -2   0  10    14356.43    14281.18   1392.58 o
   0   0  10   793011.06   890436.88  52619.44 o
   2   0  10    83783.52    92304.18   1932.11 o
   4   0  10    40148.08    40784.14    830.89 o
   6   0  10    21835.02    24225.17    775.75 o
   8   0  10      939.74      885.11    134.09 o
  10   0  10   259608.34   257371.17   3370.99 o
 -11   1  10     1063.48     1275.98    237.14 o
  -9   1  10    30072.08    28779.46    822.58 o
  -7   1  10     2272.22     1946.85    120.18 o
  -5   1  10    67087.21    60875.43   1150.68 o
  -3   1  10    11415.34    11386.30    362.58 o
  -1   1  10      250.70      216.46     87.82 o
   1   1  10    71302.27    76110.54   1964.90 o
   3   1  10       25.05      121.82    216.43 o
   5   1  10    84369.28    87013.45   2013.28 o
   7   1  10    10876.67    10233.63    405.55 o
   9   1  10    10548.10    10380.82    471.60 o
  11   1  10      105.38        0.00    308.86 o
 -12   2  10      504.57      392.95    499.92 o
 -10   2  10    13878.60    14632.30    982.49 o
  -8   2  10    29131.79    30172.71   1115.07 o
  -6   2  10     2495.61     3037.99    244.72 o
  -4   2  10    50268.38    49294.34   1137.65 o
  -2   2  10     1766.55     1740.44    278.98 o
   0   2  10   178816.92   176431.06   4661.96 o
   2   2  10     9062.54     9545.40    276.36 o
   4   2  10     3852.46     3947.21    261.24 o
   6   2  10       10.56        0.00    254.58 o
   8   2  10       18.24      156.17    252.44 o
  10   2  10    28822.31    27557.71   1157.72 o
 -11   3  10       74.30        0.00    547.67 o
  -9   3  10    46637.20    47576.34   1541.81 o
  -7   3  10     4643.78     4501.30    369.70 o
  -5   3  10    67481.13    68951.52   1486.46 o
  -3   3  10    14209.07    14238.49    636.27 o
  -1   3  10     1296.93     1283.78     74.31 o
   1   3  10   149324.27   159627.81   5251.32 o
   3   3  10       34.13        0.00    144.80 o
   5   3  10   494778.81   503698.34   3597.25 o
   7   3  10     1683.76     1958.05    188.32 o
   9   3  10    16586.39    16723.55    890.68 o
  11   3  10     4258.74     3882.16    273.27 o
 -10   4  10     1015.80     1331.56    490.69 o
  -8   4  10    56521.54    54844.44   1645.93 o
  -6   4  10     3320.80     3599.10    264.72 o
  -4   4  10    68348.93    67035.36   1511.15 o
  -2   4  10        2.55        0.00    443.56 o
   0   4  10    14480.58    13330.69   1024.16 o
   2   4  10    29757.41    33313.96   2057.28 o
   4   4  10    30708.58    32231.31    894.10 o
   6   4  10    12333.23    11318.56    650.33 o
   8   4  10     7489.79     6118.97    459.76 o
  10   4  10       20.81      544.82    315.20 o
  -9   5  10     7566.10     8166.60    650.33 o
  -7   5  10     2506.36     3027.64    221.15 o
  -5   5  10    14399.12    14417.06    837.21 o
  -3   5  10    17505.73    17188.79    671.61 o
  -1   5  10    14347.18    14430.03    459.52 o
   1   5  10      428.48      609.60     90.54 o
   3   5  10     3679.69     3795.27    317.21 o
   5   5  10    23382.21    23684.16    920.07 o
   7   5  10      133.94      611.15    289.53 o
   9   5  10     4455.91     4219.17    382.46 o
 -10   6  10      229.84      883.57    621.14 o
  -8   6  10    12598.16    14332.44    997.26 o
  -6   6  10     1028.07      948.59    421.52 o
  -4   6  10    69779.84    69507.80   1736.32 o
  -2   6  10    10385.04    10983.84    456.15 o
   0   6  10    41189.00    40605.23   1960.19 o
   2   6  10     2523.17     2745.86    151.37 o
   4   6  10     2408.45     2438.40    201.89 o
   6   6  10     7749.33     8213.30    544.03 o
   8   6  10     1548.35     1618.39    204.71 o
  -9   7  10     2302.30     2585.07    294.60 o
  -7   7  10     1599.21     1485.74    545.65 o
  -5   7  10     1007.11     1150.42    470.01 o
  -3   7  10    60067.13    57522.73   1067.87 o
  -1   7  10     2841.14     2371.71    142.78 o
   1   7  10    20656.68    20620.52   1738.15 o
   3   7  10       22.36      476.78    203.33 o
   5   7  10      288.08      286.68    349.44 o
   7   7  10    11560.21     8983.61    633.52 o
  -6   8  10     2849.90     2872.81    271.80 o
  -4   8  10       68.20      566.22    375.10 o
  -2   8  10    19188.87    18634.90   1012.34 o
   0   8  10       54.24        0.00    322.58 o
   2   8  10      303.66      579.07    157.20 o
   4   8  10     6815.53     6572.71    468.97 o
   6   8  10     5075.47     5523.93    508.79 o
  -5   9  10     1561.77     1151.91    683.30 o
  -3   9  10    30361.14    30507.99   2399.20 o
  -1   9  10      153.74      521.08    286.32 o
   1   9  10    24942.10    23889.24    868.49 o
   3   9  10     2451.16     2344.87    316.37 o
   5   9  10      221.37      962.01    496.34 o
  -2  10  10     5011.30     5097.94    293.92 o
   0  10  10      384.98      598.79    391.81 o
   2  10  10     7865.04     8011.96    542.16 o
 -11   1  11     2340.80     2717.63    174.18 o
  -9   1  11    87927.59    86970.45   1414.34 o
  -7   1  11    37915.03    36476.25    808.59 o
  -5   1  11     2092.25     2127.71    143.41 o
  -3   1  11      897.72     1044.65     73.79 o
  -1   1  11    46790.41    49071.57   1225.57 o
   1   1  11    96982.92   103814.99   2464.75 o
   3   1  11    50754.07    53416.36    934.02 o
   5   1  11      721.53      441.11    155.79 o
   7   1  11       74.14        0.00    208.99 o
   9   1  11       46.15      141.77    366.54 o
  11   1  11       48.08        0.00    290.89 o
 -10   2  11     1607.22     2094.18    220.40 o
  -8   2  11    12148.74    12494.09    786.02 o
  -6   2  11     3291.29     3480.87    287.57 o
  -4   2  11   116376.11   112666.63   1764.93 o
  -2   2  11    18189.71    17108.50    547.09 o
   0   2  11     2853.35     2110.65    130.41 o
   2   2  11     3393.38     3884.63    325.14 o
   4   2  11    27763.80    28836.11    745.76 o
   6   2  11     2703.61     2652.72    224.03 o
   8   2  11    13621.07    13807.30    762.55 o
  10   2  11     1965.90     2122.08    209.00 o
 -11   3  11     2450.72     2866.20    256.09 o
  -9   3  11      155.72      668.91    336.60 o
  -7   3  11     9810.51     8891.35    705.05 o
  -5   3  11    94535.59    93884.48   1794.47 o
  -3   3  11     2982.84     3289.88    289.02 o
  -1   3  11    30298.47    30242.03   2400.35 o
   1   3  11    17673.10    19474.21    703.65 o
   3   3  11    40323.46    43844.61    818.20 o
   5   3  11   115117.27   117375.41   1721.86 o
   7   3  11     2650.83     2985.69    296.79 o
   9   3  11     8789.08     8423.23    579.07 o
  11   3  11     1160.64     1460.67    506.38 o
 -10   4  11    10602.73    10497.82    766.27 o
  -8   4  11     5730.45     6544.30    575.99 o
  -6   4  11     1822.70     2030.89    189.04 o
  -4   4  11    88713.60    89875.63   1736.91 o
  -2   4  11    13741.22    13036.86    739.00 o
   0   4  11     4924.12     4708.11    234.99 o
   2   4  11     1907.82     2078.69    131.63 o
   4   4  11       19.93        0.00    234.61 o
   6   4  11    14140.12    15828.01    711.27 o
   8   4  11    13767.69    13229.59    810.32 o
  10   4  11       19.57      458.53    430.01 o
  -9   5  11    34307.71    33320.64   1488.88 o
  -7   5  11       28.27     1059.69    358.70 o
  -5   5  11   109778.88   113205.07   2190.73 o
  -3   5  11     2117.05     1965.65    246.48 o
  -1   5  11    36117.18    32249.92   3521.06 o
   1   5  11     7747.73     7870.32    355.14 o
   3   5  11      124.08      217.68    196.47 o
   5   5  11    42437.10    42351.13   1198.09 o
   7   5  11    15832.80    16530.83    842.77 o
   9   5  11    21059.95    17773.09   1001.90 o
  -8   6  11      288.09     1406.31    562.67 o
  -6   6  11     2458.15     3368.59    303.90 o
  -4   6  11    14365.70    15775.45    887.85 o
  -2   6  11    45862.91    45542.42    972.54 o
   0   6  11   152219.02   142931.28   8135.23 o
   2   6  11     1144.49     1282.88    487.87 o
   4   6  11    25229.28    24811.41    963.15 o
   6   6  11     1821.90     1749.74    211.85 o
   8   6  11    24464.24    22268.43   1104.69 o
  -9   7  11    14820.88    16833.88   1193.85 o
  -7   7  11      107.24      215.36    468.52 o
  -5   7  11     7871.31     8166.92    639.70 o
  -3   7  11     1409.92     1602.28    175.46 o
  -1   7  11    11270.73    10951.86    649.43 o
   1   7  11    16327.99    15240.90   1292.43 o
   3   7  11     1396.66     1653.04    226.46 o
   5   7  11     7853.78     7535.57    561.87 o
   7   7  11     6430.77     6334.35    563.85 o
  -6   8  11      416.73      912.12    455.70 o
  -4   8  11     8900.38     8040.60    676.89 o
  -2   8  11     5773.41     5885.99    722.29 o
   0   8  11    81821.91    78962.63   1475.55 o
   2   8  11     4374.17     3978.29    408.52 o
   4   8  11    19823.26    17622.41   1011.88 o
   6   8  11     8405.94     7972.89    676.78 o
  -5   9  11    46737.97    53080.28   1939.98 o
  -3   9  11     1850.65     1914.45    653.37 o
  -1   9  11     1809.28     1732.15    230.75 o
   1   9  11     3268.38     3064.37    211.08 o
   3   9  11    28148.34    27104.45   1358.61 o
   5   9  11    15705.47    15880.88   1137.56 o
  -2  10  11     6588.72     5942.22    319.62 o
   0  10  11    28374.52    26905.67   1027.99 o
   2  10  11      994.03      700.72    406.08 o
 -12   0  12    24848.66    25823.25   1324.14 o
 -10   0  12    32178.19    30416.71   1320.38 o
  -8   0  12     6661.21     6323.90    466.90 o
  -6   0  12    92657.59    88707.70   1688.87 o
  -4   0  12    15460.40    14150.61    668.72 o
  -2   0  12   174138.70   169217.53  13342.90 o
   0   0  12    53743.98    58817.81   1703.54 o
   2   0  12     7827.07     6431.56    232.95 o
   4   0  12    83005.45    90147.48   1286.72 o
   6   0  12       55.07      251.73    243.89 o
   8   0  12    14012.49    13586.23    713.30 o
  10   0  12     4346.10     5097.54    365.33 o
 -11   1  12     1196.99     1073.64    422.48 o
  -9   1  12     1469.85      894.76    321.10 o
  -7   1  12     5131.47     4716.19    428.63 o
  -5   1  12     4188.40     3867.47    207.86 o
  -3   1  12     4851.68     4786.64    855.84 o
  -1   1  12    33550.50    36147.28   1364.72 o
   1   1  12      358.90      419.71     42.62 o
   3   1  12    18889.26    20072.04    717.42 o
   5   1  12      307.98        0.00    254.60 o
   7   1  12    72759.89    73492.55   1496.67 o
   9   1  12     7397.59     7396.18    348.06 o
  11   1  12     5695.25     5281.28    340.26 o
 -10   2  12     8025.28     9339.55    637.53 o
  -8   2  12     1938.46     2314.07    225.42 o
  -6   2  12    64021.73    63111.35   1509.18 o
  -4   2  12      862.55     1057.76    118.40 o
  -2   2  12    74727.27    70055.36   2024.13 o
   0   2  12       18.05       97.27    156.17 o
   2   2  12   114552.49   126821.60   1028.60 o
   4   2  12   114938.70   117286.17   1528.90 o
   6   2  12     4537.45     4554.94    326.88 o
   8   2  12    13892.52    13067.04    729.68 o
  10   2  12       26.61      250.30    395.78 o
 -11   3  12    15061.81    14477.50   1108.21 o
  -9   3  12    13588.31    13600.73    951.06 o
  -7   3  12    45187.84    45693.19   1411.45 o
  -5   3  12    19682.15    18785.11    902.85 o
  -3   3  12    13174.36    12834.41    616.65 o
  -1   3  12    35016.59    33608.79    764.70 o
   1   3  12     3104.10     2935.22    161.44 o
   3   3  12   123100.34   131260.77   1975.53 o
   5   3  12     1712.87     2226.36    156.94 o
   7   3  12    60414.23    56861.93   1389.95 o
   9   3  12     2145.83      858.85    475.08 o
 -10   4  12      260.37      895.70    425.03 o
  -8   4  12    10012.42     9313.20    663.49 o
  -6   4  12    22593.05    22121.26   1016.64 o
  -4   4  12       90.39        0.00    345.15 o
  -2   4  12    14608.18    13997.36    494.71 o
   0   4  12       29.43        0.00    282.39 o
   2   4  12      759.94      845.39     89.15 o
   4   4  12     6727.44     6881.26    465.56 o
   6   4  12    19718.36    20223.08    856.43 o
   8   4  12      841.69      854.41    405.10 o
  10   4  12     4953.14     5250.46    435.99 o
  -9   5  12     1401.03     1453.60    563.47 o
  -7   5  12    39190.87    43563.29   1520.22 o
  -5   5  12     1121.87     1099.12    415.11 o
  -3   5  12    18063.47    18187.44   1924.97 o
  -1   5  12    88463.75    78897.17   8904.09 o
   1   5  12     1407.39     1659.85     85.00 o
   3   5  12    56472.73    57980.06   1942.89 o
   5   5  12     5275.76     5662.13    401.12 o
   7   5  12    55450.31    51062.73   1482.56 o
   9   5  12     8064.96     8037.54    566.10 o
  -8   6  12      593.69      814.44    206.82 o
  -6   6  12      369.67      559.82    470.68 o
  -4   6  12     2125.18     2327.71    201.88 o
  -2   6  12     1522.18     1631.24    114.48 o
   0   6  12     5567.84     5993.94    315.94 o
   2   6  12     5477.37     5364.30    302.06 o
   4   6  12       46.98        0.00    321.62 o
   6   6  12    16767.44    15112.69    842.85 o
   8   6  12     1525.08     1170.45    213.98 o
  -7   7  12     9457.23    10558.44    761.88 o
  -5   7  12     3132.07     3250.45    294.65 o
  -3   7  12      196.38      343.13    258.97 o
  -1   7  12    15603.82    15252.56    808.95 o
   1   7  12    14663.09    13531.04    562.18 o
   3   7  12      784.45      608.25    133.58 o
   5   7  12     1151.79      975.70    358.75 o
   7   7  12     1519.49      885.86    487.15 o
  -6   8  12    13327.70    14483.42   1084.43 o
  -4   8  12      175.56      996.24    516.30 o
  -2   8  12    12522.52    13064.51    613.64 o
   0   8  12     8157.68     7274.30    402.43 o
   2   8  12     1774.82     2071.94    166.91 o
   4   8  12     1350.93     1484.26    201.85 o
   6   8  12     2096.52     2063.60    233.25 o
  -5   9  12      202.89      801.56    548.40 o
  -3   9  12        5.52      474.61    312.27 o
  -1   9  12    15171.00    14268.21    823.94 o
   1   9  12     7436.31     7009.26    436.09 o
   3   9  12      685.26      896.59    187.02 o
   5   9  12    17047.34    13885.88   1064.85 o
  -2  10  12      186.13        0.00    386.32 o
   0  10  12    12623.49    11526.82    603.32 o
   2  10  12     5854.40     5778.51    335.57 o
 -11   1  13    32774.66    32273.11   1013.69 o
  -9   1  13    18949.26    19379.17    695.10 o
  -7   1  13    51843.69    49169.66   2230.34 o
  -5   1  13     3819.45     4036.99    256.00 o
  -3   1  13     3080.60     3038.91    153.30 o
  -1   1  13     3667.19     3338.93    122.89 o
   1   1  13    27349.18    25028.87    593.67 o
   3   1  13    12902.96    13015.13    346.51 o
   5   1  13    74951.63    79019.93   2075.35 o
   7   1  13    25652.76    26183.71    635.28 o
   9   1  13     1575.04     1732.15    206.14 o
  11   1  13    14431.11    14621.16    718.72 o
 -10   2  13     5761.08     5961.45    419.65 o
  -8   2  13     1128.91     1135.48    440.78 o
  -6   2  13    31157.02    28662.47   1059.61 o
  -4   2  13    28501.38    27997.68    917.39 o
  -2   2  13    78674.90    74249.63   2729.41 o
   0   2  13      533.24      249.46    318.45 o
   2   2  13     9651.55    10069.54    316.88 o
   4   2  13    29737.31    29265.10    793.12 o
   6   2  13    45087.47    44857.29   1114.40 o
   8   2  13     3364.80     2939.55    228.31 o
  10   2  13    28832.91    27727.02   1213.43 o
 -11   3  13     6323.12     6782.97    560.25 o
  -9   3  13    10829.33     9983.73    668.53 o
  -7   3  13    15344.59    15640.72    882.99 o
  -5   3  13     6648.89     5795.29    447.71 o
  -3   3  13    43569.13    41534.92   1090.52 o
  -1   3  13     6383.43     5908.72    682.12 o
   1   3  13    11323.69    11040.15    360.22 o
   3   3  13    11559.08    10973.14    404.30 o
   5   3  13    29859.63    30782.51    910.05 o
   7   3  13    23263.63    22823.13    890.45 o
   9   3  13       93.89        0.00    385.08 o
 -10   4  13      287.88      268.14    553.40 o
  -8   4  13     1803.21      686.20    482.91 o
  -6   4  13    18654.40    18353.93    936.48 o
  -4   4  13    27779.45    26585.94   1016.03 o
  -2   4  13    64914.59    62018.24   1182.07 o
   0   4  13    47295.98    45856.52    734.45 o
   2   4  13    15874.14    16637.19    467.24 o
   4   4  13      979.74      944.33    106.99 o
   6   4  13    52216.48    50739.51   1298.27 o
   8   4  13      645.95      792.34    153.33 o
  10   4  13    34963.37    31883.85   1398.99 o
  -9   5  13     9254.73     9309.29    725.44 o
  -7   5  13    44239.34    47425.08   1590.19 o
  -5   5  13     6034.29     6315.42    517.54 o
  -3   5  13   163271.52   153852.06   7142.68 o
  -1   5  13     9176.17     9043.15    566.89 o
   1   5  13    46279.58    48155.11   2320.39 o
   3   5  13    18902.28    18024.31   1183.94 o
   5   5  13      387.55      394.38    317.35 o
   7   5  13    38614.52    37157.36   1251.44 o
   9   5  13      395.18     1041.91    397.22 o
  -8   6  13    29711.94    31023.50   1430.60 o
  -6   6  13     2209.21     2408.98    221.85 o
  -4   6  13    13905.10    13927.65    860.56 o
  -2   6  13      668.98     1089.24    213.60 o
   0   6  13    10299.98     9689.98    943.40 o
   2   6  13    52412.51    52041.06   3217.92 o
   4   6  13     2128.45     1901.09    176.20 o
   6   6  13     2250.17     2122.92    190.46 o
   8   6  13    24938.00    22239.12   1124.01 o
  -7   7  13    18090.11    17668.58   1189.53 o
  -5   7  13     1942.03     2173.47    216.85 o
  -3   7  13     1962.09     2045.01    129.67 o
  -1   7  13      255.95       72.88    290.16 o
   1   7  13    36752.08    33874.97   2042.20 o
   3   7  13    11174.31    10867.62    692.19 o
   5   7  13    14731.20    14621.10    879.70 o
   7   7  13      244.95        0.00    440.72 o
  -6   8  13      624.14      524.18    504.92 o
  -4   8  13    14289.83    14134.45   1067.53 o
  -2   8  13    16250.36    17615.79   1036.11 o
   0   8  13     4079.68     3886.38    220.20 o
   2   8  13   170338.58   162646.97  16146.48 o
   4   8  13     1783.42      990.04    535.68 o
   6   8  13    20387.38    19190.67   1098.24 o
  -5   9  13      796.92     1060.50    567.69 o
  -3   9  13    33280.79    33928.42   1327.99 o
  -1   9  13      333.21      497.51    368.03 o
   1   9  13        7.07      194.87    577.62 o
   3   9  13    11399.38    10761.71    886.31 o
  -2  10  13     6366.60     6326.11    545.97 o
   0  10  13      495.67      826.56    372.08 o
 -10   0  14    29787.37    30554.26   1334.86 o
  -8   0  14   133108.86   126521.53   2387.78 o
  -6   0  14      201.98        0.00    362.99 o
  -4   0  14   193672.19   176983.81   2288.11 o
  -2   0  14     1889.99     2984.87    288.61 o
   0   0  14     2802.18     1946.82    149.88 o
   2   0  14     1040.72      943.64     58.75 o
   4   0  14    32399.59    33192.52    834.64 o
   6   0  14   132454.16   138077.95   1923.19 o
   8   0  14    16452.52    15811.00    811.46 o
  10   0  14    27109.35    25729.94   1165.93 o
 -11   1  14      265.42      151.61    385.26 o
  -9   1  14     5360.66     6677.85    361.80 o
  -7   1  14    16133.32    15067.80    589.83 o
  -5   1  14    19674.44    19937.33    604.09 o
  -3   1  14    95000.93    90035.11   1066.44 o
  -1   1  14      750.17     1074.59    201.18 o
   1   1  14      212.62      487.41     83.79 o
   3   1  14      159.95      208.09    167.59 o
   5   1  14     1461.06     1838.31    103.63 o
   7   1  14     5118.16     6286.09    515.67 o
   9   1  14      857.23     1264.23    232.86 o
  11   1  14     1801.80     2138.78    163.15 o
 -10   2  14    12734.78    12361.60    796.53 o
  -8   2  14    60443.71    61294.78   1694.19 o
  -6   2  14      710.97      590.54    440.05 o
  -4   2  14    20150.63    19074.67    804.45 o
  -2   2  14    25580.81    24960.40    573.87 o
   0   2  14    48864.51    50745.13   1181.59 o
   2   2  14    29050.59    30368.56    545.26 o
   4   2  14     7453.36     7751.63    437.11 o
   6   2  14    21438.64    22623.36    833.95 o
   8   2  14     5325.01     5100.03    437.49 o
  10   2  14    20163.71    19914.37   1025.36 o
 -11   3  14     4843.77     5685.62    452.39 o
  -9   3  14    10907.24    10001.54    698.53 o
  -7   3  14    11887.58    11385.32    813.85 o
  -5   3  14    22896.84    22707.79    927.59 o
  -3   3  14    69300.29    68405.05   1429.39 o
  -1   3  14    15299.30    14389.44    452.42 o
   1   3  14   177213.64   190586.23   5166.84 o
   3   3  14    16631.75    17343.98    511.33 o
   5   3  14     7779.28     8206.14    516.32 o
   7   3  14     4707.03     4531.65    356.11 o
   9   3  14     6703.52     5633.84    560.31 o
 -10   4  14      135.76      924.92    477.08 o
  -8   4  14     8553.89     8779.63    651.19 o
  -6   4  14        5.83        0.00    400.77 o
  -4   4  14     9996.62    10320.79    658.76 o
  -2   4  14      794.57      761.63    191.15 o
   0   4  14    38394.22    35656.44   3142.68 o
   2   4  14     7556.94     7347.18    820.65 o
   4   4  14      327.13      367.99    271.71 o
   6   4  14      360.84      520.60    298.81 o
   8   4  14    19021.40    18914.60    951.02 o
  10   4  14    12620.17    11547.50    869.26 o
  -9   5  14     1280.55     1548.43    597.69 o
  -7   5  14      286.56      420.04    491.35 o
  -5   5  14    23423.36    23831.71   1078.90 o
  -3   5  14    12494.88    12463.42    539.29 o
  -1   5  14    17100.63    14984.25   2390.79 o
   1   5  14    23287.55    22765.48    579.06 o
   3   5  14    18939.30    18581.93    540.78 o
   5   5  14    53882.00    55123.07   1392.63 o
   7   5  14      203.30      638.97    316.63 o
   9   5  14      170.81      275.27    355.14 o
  -8   6  14    14170.76    15002.05   1040.29 o
  -6   6  14     5330.36     5401.84    477.45 o
  -4   6  14    62356.04    62300.26   1754.71 o
  -2   6  14        4.92      433.81    543.39 o
   0   6  14    30018.45    27847.23    690.83 o
   2   6  14     7725.21     7472.77   1137.84 o
   4   6  14       10.05      227.48    277.40 o
   6   6  14    16792.08    16119.01    920.72 o
   8   6  14    13425.20    10542.70    814.38 o
  -7   7  14    13646.33    13149.66   1036.63 o
  -5   7  14    18541.20    17711.37   1094.00 o
  -3   7  14    13086.18    11597.63    567.54 o
  -1   7  14     4331.22     4040.44    228.29 o
   1   7  14       60.38       55.78    208.00 o
   3   7  14     9604.90    10654.87   1025.88 o
   5   7  14    41341.66    41795.41   1398.70 o
   7   7  14     1154.45      798.80    457.89 o
  -6   8  14    15873.94    17912.25   1171.95 o
  -4   8  14       91.17        0.00    504.18 o
  -2   8  14      104.87      627.89    252.89 o
   0   8  14     4640.82     4544.19    249.06 o
   2   8  14     5401.67     5624.15    477.08 o
   4   8  14     7568.70     6135.55    483.28 o
   6   8  14     2212.71     2060.05    229.69 o
  -5   9  14    11834.08    11282.75    897.02 o
  -3   9  14     4535.16     4269.84    293.98 o
  -1   9  14      723.38     1137.43    379.66 o
   1   9  14     1757.46     1878.15    167.84 o
   3   9  14     2052.14     2130.09    394.46 o
 -11   1  15     5888.72     6307.54    566.29 o
  -9   1  15     3858.37     3604.34    175.07 o
  -7   1  15   112969.65   109827.19   2271.81 o
  -5   1  15     9568.25     8736.51    438.98 o
  -3   1  15     6635.04     6274.40    299.61 o
  -1   1  15     3109.90     3176.01    159.47 o
   1   1  15    10181.77    10185.85    236.73 o
   3   1  15   253905.06   282861.97   1683.89 o
   5   1  15      150.22      173.22    150.41 o
   7   1  15    54635.55    57687.58    969.97 o
   9   1  15    13238.50    12975.89   1327.46 o
 -10   2  15      103.51      607.58    464.24 o
  -8   2  15     4134.21     3928.96    291.14 o
  -6   2  15    32787.39    34024.81   1192.37 o
  -4   2  15     7043.26     6117.14    450.66 o
  -2   2  15   274029.38   275169.03  10905.21 o
   0   2  15     1515.18     1215.34   7664.63 o
   2   2  15    46471.48    51815.27    736.48 o
   4   2  15     4367.31     4037.68    292.64 o
   6   2  15     1476.88     1417.32    153.36 o
   8   2  15    73995.89    72905.55   1675.61 o
  10   2  15      410.75      834.38    325.91 o
 -11   3  15     8891.26     9498.03    813.87 o
  -9   3  15     6673.96     5992.32    574.61 o
  -7   3  15     1205.29     1392.98    186.16 o
  -5   3  15    16971.34    16607.52    852.77 o
  -3   3  15      386.34      192.56    310.94 o
  -1   3  15    84465.38    80292.98   3032.72 o
   1   3  15      579.79      279.78    175.59 o
   3   3  15     5422.24     5691.99    296.61 o
   5   3  15    10906.57    10609.08    574.47 o
   7   3  15       52.47       32.09    318.05 o
   9   3  15     6120.49     6324.19    454.63 o
 -10   4  15    12771.82    13687.63    990.04 o
  -8   4  15     4608.91     5042.99    323.97 o
  -6   4  15     9288.86     9619.10    739.93 o
  -4   4  15     3518.64     3552.22    269.02 o
  -2   4  15   178709.00   167621.39   1683.20 o
   0   4  15      785.19     1069.48    258.19 o
   2   4  15      476.58      437.06    188.29 o
   4   4  15      557.25      125.52    261.02 o
   6   4  15      759.34      156.19    374.43 o
   8   4  15    56664.43    53610.73   1567.72 o
  10   4  15     5137.81     4591.86    341.09 o
  -9   5  15     2699.02     2879.87    273.93 o
  -7   5  15     2665.76     2148.74    216.16 o
  -5   5  15    33720.30    31983.57   1275.70 o
  -3   5  15       29.57        0.00    284.59 o
  -1   5  15    32162.97    31354.25   3767.70 o
   1   5  15     4836.03     4620.72    290.50 o
   3   5  15    30370.15    31587.06   1497.63 o
   5   5  15       79.93        0.00    357.27 o
   7   5  15    18139.73    18195.82    900.85 o
   9   5  15     3381.30     3720.50    268.96 o
  -8   6  15       19.56        0.00    499.18 o
  -6   6  15    56925.01    60216.23   1857.40 o
  -4   6  15    19910.47    19286.78   1031.59 o
  -2   6  15      136.01      267.87    284.60 o
   0   6  15    21635.90    19905.23    623.79 o
   2   6  15     2029.45     2002.24    201.88 o
   4   6  15    51693.40    50239.51   1380.89 o
   6   6  15      169.25        0.00    340.88 o
   8   6  15     5748.22     4689.36    381.09 o
  -7   7  15    10308.82    10444.33    774.79 o
  -5   7  15       22.53      567.64    434.29 o
  -3   7  15     9269.21     8322.98    426.61 o
  -1   7  15     5869.39     4880.54    869.01 o
   1   7  15     1342.86     1428.48    110.84 o
   3   7  15    14214.88    13331.28    572.41 o
   5   7  15    17289.30    18154.00    962.89 o
   7   7  15       84.38        0.00    502.04 o
  -6   8  15    32407.99    35415.47   1659.27 o
  -4   8  15     1327.79     2731.71    266.75 o
  -2   8  15      237.72       87.84    389.73 o
   0   8  15    10436.01    10052.59    555.67 o
   2   8  15     2230.13     2115.77    155.69 o
   4   8  15    35702.39    31637.41   1329.21 o
   6   8  15      809.34      401.52    512.07 o
  -5   9  15     5184.74     5890.60    411.02 o
  -3   9  15      794.37      737.55    450.02 o
  -1   9  15    30939.38    27493.11   2171.82 o
   1   9  15     8240.91     7088.10   1144.02 o
   3   9  15       46.16      203.98    330.69 o
 -10   0  16     1347.73     1544.89    587.00 o
  -8   0  16     2696.47     3289.57    268.25 o
  -6   0  16   315735.34   304195.94   3446.93 o
  -4   0  16    53158.86    49283.86   1256.81 o
  -2   0  16    34939.79    32503.82   2111.42 o
   0   0  16    69395.33    74928.06   2781.31 o
   2   0  16     1136.15     1328.27     78.82 o
   4   0  16    54427.35    57234.05   1162.48 o
   6   0  16    33304.45    34667.66   1020.69 o
   8   0  16     6191.09     5955.76    442.54 o
  10   0  16     6375.17     5594.81    433.22 o
 -11   1  16     9978.73     9389.27    538.69 o
  -9   1  16     1042.94      647.67    308.04 o
  -7   1  16     8545.44     8463.53    433.73 o
  -5   1  16      916.44      320.15    281.15 o
  -3   1  16    19061.52    18848.19    954.82 o
  -1   1  16     6705.26     6680.33    212.52 o
   1   1  16     1252.62     1628.93     61.37 o
   3   1  16    54094.86    60449.45    800.83 o
   5   1  16     4930.20     5936.59    303.12 o
   7   1  16     4592.86     5447.39    290.89 o
   9   1  16      861.91     1100.91    164.51 o
 -10   2  16      376.95      620.44    506.33 o
  -8   2  16     2016.84     1008.66    546.41 o
  -6   2  16    36136.18    36077.48   1222.35 o
  -4   2  16    11182.28    10697.45    670.47 o
  -2   2  16     3689.42     3896.24    214.18 o
   0   2  16      701.87        0.00  11096.82 o
   2   2  16     7597.60     8080.66    327.21 o
   4   2  16    13444.18    15171.79    635.64 o
   6   2  16     5098.04     5410.08    389.70 o
   8   2  16      812.51      818.04    377.99 o
  10   2  16     2859.30     3692.44    259.67 o
 -11   3  16    81065.36    88595.59   2461.71 o
  -9   3  16     1784.57     1430.86    590.61 o
  -7   3  16     2485.66     3329.43    320.32 o
  -5   3  16     4113.28     3894.41    251.21 o
  -3   3  16     3016.35     3054.04    221.92 o
  -1   3  16   182146.20   176533.77   1552.96 o
   1   3  16    39240.00    39122.79    910.55 o
   3   3  16    44813.84    46346.72   1037.14 o
   5   3  16     5197.22     5767.20    386.15 o
   7   3  16      979.70      695.39    367.31 o
   9   3  16      713.69     1007.72    370.85 o
 -10   4  16      172.91      280.97    547.68 o
  -8   4  16    25180.63    27955.62   1282.58 o
  -6   4  16      600.04     1178.18    457.15 o
  -4   4  16      860.31      790.25    437.21 o
  -2   4  16   171119.52   158339.08   1660.28 o
   0   4  16     3076.42     3117.44    167.87 o
   2   4  16   107807.77   112249.81   4277.55 o
   4   4  16       10.46      130.50    228.20 o
   6   4  16     1013.67     1236.02    138.37 o
   8   4  16     3305.25     3761.25    293.22 o
  -9   5  16     9451.92     8460.98    734.00 o
  -7   5  16     8142.02     9525.72    639.71 o
  -5   5  16     1699.40     1941.62    197.59 o
  -3   5  16    12878.53    13483.01    560.95 o
  -1   5  16    16181.33    15110.40   1224.49 o
   1   5  16     5456.94     5990.84    326.22 o
   3   5  16      268.94      413.62    210.78 o
   5   5  16      153.48      802.27    285.25 o
   7   5  16    15646.22    15821.73    884.07 o
   9   5  16      261.30      141.20    425.74 o
  -8   6  16     7433.67     8093.99    506.10 o
  -6   6  16    28221.77    32988.01   1420.63 o
  -4   6  16     3308.35     4111.09    326.06 o
  -2   6  16    54691.68    50052.88   1085.96 o
   0   6  16      497.15      842.41    233.38 o
   2   6  16    12167.91    12894.08    788.48 o
   4   6  16     2655.86     2192.99    170.50 o
   6   6  16     4932.50     4674.12    354.66 o
   8   6  16     6998.45     5951.29    548.16 o
  -7   7  16    56381.36    56784.50   1974.93 o
  -5   7  16       83.09        0.00    474.94 o
  -3   7  16    41567.17    40320.88   2389.08 o
  -1   7  16     1954.08     1971.44    212.21 o
   1   7  16     4878.46     5002.65    298.22 o
   3   7  16    31445.06    30418.40    825.28 o
   5   7  16     8959.28     8091.70    571.91 o
   7   7  16    80088.58    69305.31   1979.72 o
  -6   8  16     4546.36     5761.76    452.38 o
  -4   8  16     9334.81    10211.92    723.30 o
  -2   8  16     1693.66     1178.08    375.33 o
   0   8  16     4204.36     3511.50    484.14 o
   2   8  16      628.29      150.24    328.35 o
   4   8  16      180.92        0.00    450.70 o
  -3   9  16    15775.38    16228.90   1239.79 o
  -1   9  16       32.53      218.81    194.58 o
   1   9  16      199.93        0.00    338.29 o
   3   9  16    32717.05    31743.21   3448.07 o
 -11   1  17     4020.22     4379.83    288.25 o
  -9   1  17     3232.09     3129.56    181.41 o
  -7   1  17     6071.94     6626.79    368.18 o
  -5   1  17    41905.12    37762.62   1260.66 o
  -3   1  17   195468.22   178023.28   2720.02 o
  -1   1  17      748.52      713.68     67.90 o
   1   1  17       84.07      344.53    142.84 o
   3   1  17      464.86      552.69    146.92 o
   5   1  17   170828.36   179784.88   1579.39 o
   7   1  17    29075.47    28768.98    867.90 o
   9   1  17     7449.42     7293.72    366.48 o
 -10   2  17     1302.26      634.07    533.50 o
  -8   2  17    36671.40    36869.28   1397.67 o
  -6   2  17     9283.50     8797.07    664.99 o
  -4   2  17    38002.30    34993.95   1121.00 o
  -2   2  17    48218.38    47831.79   1973.23 o
   0   2  17    95953.15    94878.70   7688.19 o
   2   2  17    30112.83    31941.72    616.35 o
   4   2  17      143.20        0.00    218.22 o
   6   2  17      136.20       57.76    285.25 o
   8   2  17     2726.44     2838.59    194.04 o
  10   2  17    30580.95    29129.64   1260.03 o
  -9   3  17      964.04     1208.89    477.14 o
  -7   3  17     1083.53     1200.37    182.59 o
  -5   3  17    32109.99    31215.78   1174.84 o
  -3   3  17    21283.63    20652.24    850.81 o
  -1   3  17     2962.19     3061.81    161.36 o
   1   3  17       21.03       25.63    311.99 o
   3   3  17     2419.40     2906.76    178.72 o
   5   3  17    13742.22    14104.23    670.47 o
   7   3  17     1303.70     1370.15    149.07 o
   9   3  17      652.74      471.41    430.76 o
 -10   4  17      397.21       57.05    526.30 o
  -8   4  17    35508.51    39065.82   1561.08 o
  -6   4  17     3100.35     2477.16    218.32 o
  -4   4  17     8004.14     9257.33    664.86 o
  -2   4  17     6465.50     6800.27    678.66 o
   0   4  17   105640.87   103346.80   5875.30 o
   2   4  17    65764.05    64813.29    953.81 o
   4   4  17     3627.77     3886.74    340.37 o
   6   4  17     1600.87     1719.02    164.77 o
   8   4  17     5294.59     4829.14    413.19 o
  -9   5  17     2030.06     1400.92    617.01 o
  -7   5  17    19841.50    21824.65   1194.32 o
  -5   5  17      181.94      176.86    466.39 o
  -3   5  17        3.53      174.87    257.18 o
  -1   5  17     1359.34     1346.49    110.43 o
   1   5  17     5173.02     6145.07    453.60 o
   3   5  17      989.00      659.22    254.65 o
   5   5  17     5158.82     8290.06    591.64 o
   7   5  17     1186.00      912.93    475.01 o
  -8   6  17    42542.39    43942.67   1734.70 o
  -6   6  17      846.95      509.94    567.71 o
  -4   6  17      239.00      541.98    442.14 o
  -2   6  17     5519.77     5548.43    356.11 o
   0   6  17    26130.79    25919.13   1399.78 o
   2   6  17     3319.24     3420.13    220.29 o
   4   6  17     4546.23     5089.39    397.47 o
   6   6  17     3465.02     3558.71    321.77 o
   8   6  17        3.07        0.00    481.35 o
  -7   7  17     1224.53     1340.15    262.47 o
  -5   7  17       49.02      802.25    482.07 o
  -3   7  17     4563.44     4512.62    261.62 o
  -1   7  17      154.04       76.98    261.13 o
   1   7  17      428.68      234.55    352.66 o
   3   7  17    23519.31    22587.71    722.32 o
   5   7  17     8072.74     6789.87    561.12 o
   7   7  17       53.35      484.92    454.25 o
  -6   8  17     2642.26     3065.99    285.34 o
  -4   8  17    13399.56    15173.89   1030.17 o
  -2   8  17    12761.35    13024.10    710.07 o
   0   8  17      631.93      812.43    583.02 o
   2   8  17    13160.62    11994.80   2366.11 o
   4   8  17     6415.19     6499.82    533.15 o
  -3   9  17     2738.82     2596.83    567.84 o
  -1   9  17    10761.81    10674.97   1189.36 o
   1   9  17       76.51      954.45    312.99 o
   3   9  17     3191.60     1677.50    474.57 o
 -10   0  18      678.94     1567.56    222.51 o
  -8   0  18       59.46      222.49    447.84 o
  -6   0  18     9831.07     9020.96    581.49 o
  -4   0  18    76802.78    68781.88   1558.66 o
  -2   0  18    20500.12    20355.65   1509.55 o
   0   0  18       92.79      498.00    182.78 o
   2   0  18    19508.77    20463.58    503.52 o
   4   0  18    10905.77    11721.10    588.84 o
   6   0  18    25768.58    26929.81    959.68 o
   8   0  18    60805.13    61870.21   1593.50 o
  10   0  18     1336.53     1101.23    514.96 o
 -11   1  18      871.55      690.49    488.89 o
  -9   1  18    32359.10    33661.14    994.41 o
  -7   1  18     3838.35     3760.47    364.27 o
  -5   1  18      462.62      507.97    304.88 o
  -3   1  18     1083.44     1241.60     94.99 o
  -1   1  18     1191.94        0.00    650.48 o
   1   1  18    15696.92    16524.92    320.67 o
   3   1  18    11233.15    12043.96    494.61 o
   5   1  18    14765.56    14528.33    485.35 o
   7   1  18        1.49       99.62    218.58 o
   9   1  18     3812.46     4238.04    297.52 o
 -10   2  18     7525.87     8160.51    589.62 o
  -8   2  18     4665.60     5307.15    391.77 o
  -6   2  18     3228.34     3124.45    238.31 o
  -4   2  18   120146.35   111924.07   1997.29 o
  -2   2  18    41184.98    39302.79    816.90 o
   0   2  18    30835.36    30652.24  38524.09 o
   2   2  18    10515.67    11611.50    413.96 o
   4   2  18     5223.16     6323.58    458.26 o
   6   2  18     6634.18     7128.80    527.56 o
   8   2  18    36239.10    35094.53   1229.31 o
  10   2  18     2980.58     2947.70    253.96 o
  -9   3  18    19487.22    19996.08   1147.64 o
  -7   3  18      400.63      356.58    383.68 o
  -5   3  18     6135.20     6305.72    480.44 o
  -3   3  18    24573.42    23623.90    963.73 o
  -1   3  18    69261.61    65148.03   2974.64 o
   1   3  18    51323.63    52161.79    848.99 o
   3   3  18    58327.15    59663.79   1399.56 o
   5   3  18    13679.30    13665.13    680.43 o
   7   3  18     1946.76     1775.44    164.06 o
   9   3  18    10105.57    10069.73    671.22 o
 -10   4  18    24265.93    27806.33   1372.72 o
  -8   4  18     4122.30     4453.85    303.25 o
  -6   4  18     5743.08     5834.27    457.52 o
  -4   4  18     5959.33     5586.62    404.04 o
  -2   4  18    14227.68    13771.48    548.41 o
   0   4  18   104396.80   100239.89   6696.22 o
   2   4  18     5599.14     5782.06    298.23 o
   4   4  18    34909.43    34795.81   1056.55 o
   6   4  18     7955.58     7345.29    587.59 o
   8   4  18      159.78        0.00    365.12 o
  -9   5  18    23084.55    21800.29   1333.95 o
  -7   5  18     9577.57     9638.77    734.80 o
  -5   5  18    19557.69    18980.42   1040.04 o
  -3   5  18     6580.03     6200.09    791.72 o
  -1   5  18     2892.18     3089.63    322.13 o
   1   5  18    68252.89    66015.18   4887.85 o
   3   5  18    50026.24    50906.47   2069.48 o
   5   5  18    12623.28    12394.59    726.61 o
   7   5  18     3125.57     3434.39    294.64 o
  -8   6  18     2337.37     3436.11    334.55 o
  -6   6  18    41100.32    44451.55   1722.86 o
  -4   6  18    11258.02    11469.34    827.20 o
  -2   6  18     9930.57     9120.69    462.64 o
   0   6  18    37461.09    34447.37   1676.60 o
   2   6  18     4868.81     4990.20    375.74 o
   4   6  18    40366.07    38116.17   1251.07 o
   6   6  18       90.03      122.66    380.81 o
  -7   7  18     6260.85     7564.41    603.07 o
  -5   7  18    91042.25    94081.41   2442.71 o
  -3   7  18     2445.11     2821.51    200.89 o
  -1   7  18    51287.96    44856.45   5176.80 o
   1   7  18     3858.56     3742.97    564.75 o
   3   7  18     1706.96     2031.12    143.08 o
   5   7  18    78064.08    72933.26   1865.58 o
  -6   8  18     2474.19     2590.83    300.31 o
  -4   8  18     8627.49     7926.08    611.84 o
  -2   8  18    11437.33     9686.07    519.29 o
   0   8  18     4320.68     4141.88    400.65 o
   2   8  18       17.82       81.98    303.05 o
   4   8  18     2342.83     1390.99    506.46 o
  -3   9  18       17.43        0.00    365.08 o
  -1   9  18    50499.25    45362.55   4594.48 o
   1   9  18      137.68      464.33    602.23 o
 -11   1  19    55667.58    58388.41   1445.83 o
  -9   1  19     2464.57     2708.70    176.49 o
  -7   1  19     6727.83     7107.01    492.58 o
  -5   1  19    35702.57    33520.87    861.57 o
  -3   1  19    14983.06    14396.27    522.53 o
  -1   1  19   257965.47   268459.44   7805.23 o
   1   1  19       98.87        0.00    151.91 o
   3   1  19      434.35      588.35    101.83 o
   5   1  19       57.23      219.64    265.99 o
   7   1  19    24250.56    25490.21    716.16 o
   9   1  19    27557.88    29202.20    856.29 o
 -10   2  19    28222.28    31322.37   1468.06 o
  -8   2  19     1368.70      616.25    547.78 o
  -6   2  19    67535.46    69963.79   1780.61 o
  -4   2  19       31.06      378.66    365.83 o
  -2   2  19        5.29        0.00    191.13 o
   0   2  19     4261.20     1672.25  19684.21 o
   2   2  19     3266.62     3572.44    201.05 o
   4   2  19   113202.75   116322.07   1795.47 o
   6   2  19     8304.82     8682.87    607.66 o
   8   2  19     6852.81     7599.10    526.78 o
  -9   3  19      805.86      945.69    546.30 o
  -7   3  19     5326.70     5158.58    337.58 o
  -5   3  19     2532.70     2750.24    236.14 o
  -3   3  19      522.71      833.71    317.37 o
  -1   3  19    26489.90    25343.65    819.72 o
   1   3  19     2803.73     2341.96    231.17 o
   3   3  19    19181.89    19387.87   1059.79 o
   5   3  19       81.48      740.22    272.41 o
   7   3  19    12312.85    13769.11    820.12 o
   9   3  19     6203.40     5855.10    403.23 o
 -10   4  19    25487.87    29671.34   1448.73 o
  -8   4  19      485.57     1503.34    521.32 o
  -6   4  19    87899.74    93768.30   2179.21 o
  -4   4  19     8425.83     8128.29    562.74 o
  -2   4  19     3829.52     3872.79    226.77 o
   0   4  19    13844.18    13335.53    517.47 o
   2   4  19     5511.86     6881.35    460.41 o
   4   4  19    94732.15    96682.56   1745.06 o
   6   4  19      460.02      939.23    324.49 o
   8   4  19      951.70     1269.50    183.29 o
  -9   5  19    14522.82    15013.40   1130.97 o
  -7   5  19    14689.37    14847.74   1022.58 o
  -5   5  19     5748.47     5886.95    375.43 o
  -3   5  19     3290.39     3135.98    190.55 o
  -1   5  19    51280.39    46688.02   3663.93 o
   1   5  19     4399.44     4856.46    604.10 o
   3   5  19    30159.04    32300.60   2601.08 o
   5   5  19      402.14      554.12    345.88 o
   7   5  19      655.25      207.53    429.33 o
  -8   6  19     4255.61     4521.48    326.78 o
  -6   6  19    11949.52    15444.67   1037.88 o
  -4   6  19     2460.92     2419.05    229.71 o
  -2   6  19    20310.16    19574.88   1154.62 o
   0   6  19    12158.40    11605.32   1193.18 o
   2   6  19     4189.87     4041.48    228.19 o
   4   6  19     8966.52     8643.46    641.92 o
   6   6  19     8271.90     8429.82    607.54 o
  -7   7  19      711.17     1334.35    606.20 o
  -5   7  19    10029.45    11139.78    787.64 o
  -3   7  19     5705.05     5551.28    279.05 o
  -1   7  19    12221.44    12772.03   1000.86 o
   1   7  19    11296.20    10879.80    545.20 o
   3   7  19       15.16      449.27    246.76 o
   5   7  19     1142.50     1306.62    209.69 o
  -4   8  19     4226.06     4141.20    347.48 o
  -2   8  19    36905.66    34071.05   1839.37 o
   0   8  19     5483.26     5049.74    635.14 o
   2   8  19     8557.11     7440.40    596.85 o
   4   8  19     1073.46       45.65    430.78 o
  -1   9  19      531.20      665.67    335.20 o
   1   9  19     7901.19     6768.30    401.02 o
 -10   0  20    16261.46    16164.03   1149.88 o
  -8   0  20     3487.44     3580.97    257.57 o
  -6   0  20    25702.38    24084.12   1100.10 o
  -4   0  20    62817.63    59358.63   1494.50 o
  -2   0  20     4840.29     5412.18    355.13 o
   0   0  20   125745.01   135226.67   4301.97 o
   2   0  20    31435.65    33864.00    768.92 o
   4   0  20     1960.24     2369.79    181.91 o
   6   0  20    39666.74    40058.05   1198.40 o
   8   0  20     2591.18     2598.81    209.73 o
  -9   1  20    11609.12    12173.33    599.29 o
  -7   1  20     2816.98     2798.36    160.38 o
  -5   1  20     9559.07    10200.09    515.02 o
  -3   1  20     3652.88     3775.74    813.18 o
  -1   1  20      456.29        0.00   4750.20 o
   1   1  20    76249.12    81921.78   1730.66 o
   3   1  20     4953.33     5202.65    260.53 o
   5   1  20    30425.59    31743.53    732.66 o
   7   1  20       35.41      241.77    473.86 o
   9   1  20      704.58      824.62    549.15 o
 -10   2  20      197.73        0.00    556.95 o
  -8   2  20    16325.78    15679.43   1119.40 o
  -6   2  20     2480.70     2896.41    231.86 o
  -4   2  20    29791.84    29853.37   1097.74 o
  -2   2  20       10.82        0.00    217.89 o
   0   2  20    26570.88    22278.30   6556.73 o
   2   2  20    39277.47    41188.03    765.73 o
   4   2  20     1750.62     2047.25    154.08 o
   6   2  20     9009.80     9798.28    660.55 o
   8   2  20     5352.32     6043.09    522.38 o
  -9   3  20    10276.36    10715.12    769.80 o
  -7   3  20     5210.54     5750.76    484.58 o
  -5   3  20      340.48      493.50    390.81 o
  -3   3  20     4893.77     4996.96    426.82 o
  -1   3  20     2413.43     2394.35    387.75 o
   1   3  20   116683.48   121405.73   1355.24 o
   3   3  20     4996.23     4733.05    291.56 o
   5   3  20    91399.18    95246.99   1812.89 o
   7   3  20     4918.42     4734.81    323.27 o
   9   3  20     1823.22     1113.43    544.23 o
  -8   4  20    25573.11    28798.39   1417.66 o
  -6   4  20     8108.81     8682.14    604.04 o
  -4   4  20    35721.77    37252.22   1322.06 o
  -2   4  20       26.14        0.00    244.60 o
   0   4  20     8209.49     8338.82    517.76 o
   2   4  20    16534.14    17071.81    789.87 o
   4   4  20      369.67      150.48    367.99 o
   6   4  20    20643.35    21595.48    962.72 o
   8   4  20      386.90      830.82    417.19 o
  -9   5  20     7391.20     8092.89    718.07 o
  -7   5  20     3199.70     2864.42    271.10 o
  -5   5  20      889.35     1138.28    519.93 o
  -3   5  20    38041.02    37063.69    958.55 o
  -1   5  20     1912.75     1563.39    132.68 o
   1   5  20    12514.63    11507.84   1273.74 o
   3   5  20     7570.89     8178.70    970.27 o
   5   5  20    12002.53    11675.40    706.50 o
   7   5  20    12506.15    11898.81    850.02 o
  -8   6  20     6839.64     7736.19    625.23 o
  -6   6  20     7005.36     8085.93    695.24 o
  -4   6  20    12157.66    11446.61    809.40 o
  -2   6  20     5617.75     5661.89    297.98 o
   0   6  20      828.47      867.83    274.53 o
   2   6  20     8147.69     7936.58   1028.85 o
   4   6  20      233.94      109.11    349.44 o
   6   6  20    22987.10    22907.93   1080.09 o
  -7   7  20      128.00     1049.72    582.62 o
  -5   7  20       39.78        0.00    537.69 o
  -3   7  20    64517.84    61603.56   8367.63 o
  -1   7  20     4036.25     3587.34    198.49 o
   1   7  20    30404.84    30979.56   1313.17 o
   3   7  20     3312.11     3426.20    204.61 o
   5   7  20      663.56     1007.00    426.48 o
  -4   8  20     1928.20     1893.79    279.61 o
  -2   8  20     1080.12      975.32    421.51 o
   0   8  20     1049.95      937.19    218.84 o
   2   8  20     3998.03     3899.49    296.45 o
   4   8  20     3112.70     2608.88    236.13 o
  -1   9  20     6329.11     5501.79    376.47 o
  -9   1  21    21949.30    22902.96    883.36 o
  -7   1  21      726.49      154.51    363.73 o
  -5   1  21     6081.40     5491.58    321.99 o
  -3   1  21    50856.54    46954.44   1985.45 o
  -1   1  21     4257.07     4274.66    158.44 o
   1   1  21   101944.71   110140.35   3059.75 o
   3   1  21    13145.70    13428.90    525.39 o
   5   1  21     1224.68     1410.78    273.53 o
   7   1  21      992.88     1033.15    123.74 o
   9   1  21     4638.43     4822.51    236.35 o
 -10   2  21     2263.80     2457.39    283.19 o
  -8   2  21    54828.28    56473.40   1785.30 o
  -6   2  21     4575.15     5133.89    390.36 o
  -4   2  21    58805.14    51743.34   1480.73 o
  -2   2  21     4137.13     4052.11    225.98 o
   0   2  21    21188.00    13799.61  18918.15 o
   2   2  21     5751.47     6349.81    305.55 o
   4   2  21    19821.34    19609.04    825.69 o
   6   2  21    69091.82    72898.70   1653.68 o
   8   2  21     2408.76     3023.15    232.55 o
  -9   3  21      737.39      988.47    520.62 o
  -7   3  21     1478.37     1501.43    505.71 o
  -5   3  21    31100.27    30195.18   1287.25 o
  -3   3  21     6687.58     7214.53    476.92 o
  -1   3  21     1628.56     1491.11    287.11 o
   1   3  21     3337.01     3113.29   1475.97 o
   3   3  21     6848.90     7206.45    491.91 o
   5   3  21    52707.09    55615.30   1437.87 o
   7   3  21      688.43      887.91    325.21 o
   9   3  21     4476.56     4662.83    285.41 o
  -8   4  21    26893.21    27848.08   1381.35 o
  -6   4  21     4345.30     4492.66    368.20 o
  -4   4  21    48971.24    49479.71   1561.16 o
  -2   4  21       13.78      564.85    213.47 o
   0   4  21      275.64     1230.10    282.41 o
   2   4  21     7155.26     8756.42    411.41 o
   4   4  21     5646.43     6312.31    457.51 o
   6   4  21    38974.94    38150.08   1307.93 o
   8   4  21     2549.71     2321.23    238.26 o
  -7   5  21       29.58      596.16    457.11 o
  -5   5  21    18176.00    19558.99   1086.85 o
  -3   5  21     9575.42     9277.09    740.25 o
  -1   5  21     4803.69     4691.70    491.36 o
   1   5  21    27672.24    26574.72   1472.30 o
   3   5  21      325.41       28.12    253.16 o
   5   5  21    44446.97    44105.69   1368.50 o
   7   5  21      429.19      129.79    432.17 o
  -8   6  21    11568.88    14245.29   1112.66 o
  -6   6  21      108.97      499.90    518.44 o
  -4   6  21       62.24     2269.85    241.03 o
  -2   6  21      174.81      494.09    468.17 o
   0   6  21    74054.01    68612.33   6703.11 o
   2   6  21      981.48      881.78    144.07 o
   4   6  21     1814.41     1807.48    189.02 o
   6   6  21     4510.98     3804.56    285.41 o
  -5   7  21      332.57      173.29    520.59 o
  -3   7  21       47.48      607.57    342.91 o
  -1   7  21    11323.66    10219.75   1105.67 o
   1   7  21    14254.53    13171.55   1862.45 o
   3   7  21       53.99      252.06    242.00 o
   5   7  21     4137.02     3942.76    303.23 o
  -4   8  21    13160.53    13997.82   1078.62 o
  -2   8  21      509.68        0.00    343.34 o
   0   8  21    71128.41    66534.10   7398.46 o
   2   8  21     1095.66     1074.56    425.43 o
 -10   0  22    74924.19    77139.63   2331.43 o
  -8   0  22    14356.12    16644.17    988.27 o
  -6   0  22    51224.50    51745.18   1584.64 o
  -4   0  22     8153.47     7597.84    514.19 o
  -2   0  22   122297.84   121595.21   5578.61 o
   0   0  22    62200.05    67684.76   1718.72 o
   2   0  22    12936.09    13166.99    470.50 o
   4   0  22    37888.54    40329.88   1159.77 o
   6   0  22      170.02       33.52    335.88 o
   8   0  22    47349.25    46650.84   1510.03 o
  -9   1  22     6583.64     7471.59    414.60 o
  -7   1  22       44.72      908.06    264.03 o
  -5   1  22     9433.31     9721.63    944.59 o
  -3   1  22     4212.25     3956.70    228.50 o
  -1   1  22     2593.52        0.00   1761.37 o
   1   1  22      114.65        0.00    658.55 o
   3   1  22    14362.24    14406.58    496.64 o
   5   1  22     5222.63     4970.80    303.68 o
   7   1  22     6648.81     6874.29    345.72 o
   9   1  22    22042.88    22576.39    923.95 o
 -10   2  22    12720.77    13532.62    903.56 o
  -8   2  22     2352.20     2808.45    246.82 o
  -6   2  22    10965.54    11070.83    691.48 o
  -4   2  22     8249.13     7409.79    542.02 o
  -2   2  22    33265.03    33059.67    809.05 o
   0   2  22    29841.90    24688.11  13123.59 o
   2   2  22     3532.02     3917.69    232.62 o
   4   2  22    26849.94    27966.93    955.49 o
   6   2  22     3780.03     3862.24    293.25 o
   8   2  22    16960.78    17582.36    997.05 o
  -9   3  22    10896.58    11871.09    946.23 o
  -7   3  22    23142.46    22685.14   1197.76 o
  -5   3  22    47889.12    49065.86   1541.28 o
  -3   3  22     1846.08     1702.02    181.19 o
  -1   3  22     6944.73     6117.19   1670.39 o
   1   3  22      102.14       13.48    194.12 o
   3   3  22    78128.52    79808.63   1153.59 o
   5   3  22     8558.90     8649.85    613.36 o
   7   3  22    16737.81    17516.51    944.91 o
  -8   4  22    29547.26    30925.78   1475.55 o
  -6   4  22    11035.93     9614.73    717.12 o
  -4   4  22    24243.15    24959.48   1098.11 o
  -2   4  22     4084.29     4455.83    244.52 o
   0   4  22      175.89      679.86    128.76 o
   2   4  22      251.97       24.16    231.11 o
   4   4  22     2414.45     2762.18    171.21 o
   6   4  22      154.14        0.00    376.53 o
   8   4  22       33.69        0.00    442.13 o
  -7   5  22    19580.29    20763.54   1228.37 o
  -5   5  22    12057.25    12252.75    898.67 o
  -3   5  22       60.32        0.00    314.51 o
  -1   5  22    19493.70    19041.76   2115.89 o
   1   5  22     9712.60     9701.84    910.96 o
   3   5  22    25923.99    28375.54   1145.40 o
   5   5  22       18.86        0.00    367.97 o
   7   5  22     6911.27     5952.67    399.70 o
  -6   6  22      189.08      625.41    536.27 o
  -4   6  22     5253.82     4862.76    410.34 o
  -2   6  22     5565.95     5382.36    304.10 o
   0   6  22     2546.31     2373.21    142.24 o
   2   6  22      219.08      698.73    240.04 o
   4   6  22      370.08     1264.41    424.32 o
   6   6  22       65.35        0.00    365.12 o
  -5   7  22     6351.72     7418.97    643.76 o
  -3   7  22      959.18     1099.36    373.29 o
  -1   7  22    32748.69    30267.96   2670.59 o
   1   7  22     1486.03     1439.69    183.77 o
   3   7  22     1439.63     1332.50    201.76 o
   5   7  22      108.95      455.68    365.12 o
  -4   8  22     4034.25     4068.25    388.85 o
  -2   8  22     2649.13     2764.18    191.47 o
   0   8  22     1187.50     1370.40    382.43 o
   2   8  22     3567.92     3658.72    502.97 o
  -9   1  23     1462.65     1619.51    467.18 o
  -7   1  23      514.26      505.47    335.70 o
  -5   1  23    14498.36    15573.29   1566.15 o
  -3   1  23    16145.52    15759.38   1033.05 o
  -1   1  23    73607.20    75271.48   1376.18 o
   1   1  23    25262.29    25954.93    669.22 o
   3   1  23     9718.06     9902.99    437.65 o
   5   1  23     6970.06     7875.28    842.03 o
   7   1  23     2287.18     2182.86    147.79 o
   9   1  23      417.49      384.41    336.17 o
  -8   2  23      689.57     1111.13    542.73 o
  -6   2  23    24233.58    24652.29   1159.54 o
  -4   2  23      290.64      360.14    432.17 o
  -2   2  23    39338.75    38314.03   1120.58 o
   0   2  23    10723.96     2867.17  20560.79 o
   2   2  23    21948.28    23537.79    652.36 o
   4   2  23     1893.68     2038.69    182.61 o
   6   2  23    29962.35    31932.97   1153.10 o
   8   2  23     3406.44     3358.83    236.86 o
  -9   3  23    12291.28    11289.47    808.53 o
  -7   3  23     7315.59     8279.29    578.94 o
  -5   3  23     3321.43     3826.39    258.99 o
  -3   3  23    21771.15    22548.17   1010.57 o
  -1   3  23    31107.86    30531.74   1293.35 o
   1   3  23     2098.88     1728.90    473.32 o
   3   3  23     8559.48     8711.43    441.89 o
   5   3  23     6208.08     7308.27    571.73 o
   7   3  23    16355.34    15090.68    937.67 o
  -8   4  23      732.52        0.00    482.82 o
  -6   4  23    59301.25    56938.94   1855.49 o
  -4   4  23    11809.25    12740.15    852.30 o
  -2   4  23    12009.98    11473.36    664.49 o
   0   4  23      748.23      609.88    247.34 o
   2   4  23      487.60      785.30    144.44 o
   4   4  23    15053.30    16363.25    841.93 o
   6   4  23    33600.82    32877.02   1235.79 o
  -7   5  23    19514.94    23029.02   1251.19 o
  -5   5  23    10333.67    10234.68    716.31 o
  -3   5  23    27825.46    26318.27    865.45 o
  -1   5  23     1685.83     1818.34    210.07 o
   1   5  23    12745.07    12524.00    561.01 o
   3   5  23    15162.66    15119.94    616.23 o
   5   5  23      484.82      903.57    417.91 o
   7   5  23    57410.42    55842.81   1698.85 o
  -6   6  23    19533.99    20532.71   1251.17 o
  -4   6  23    17976.47    17873.92   1092.37 o
  -2   6  23    25414.75    25106.66    833.49 o
   0   6  23     1510.08     1382.99    133.73 o
   2   6  23    48306.39    49148.95   2173.72 o
   4   6  23    11093.16    10830.59    798.46 o
   6   6  23      455.92      540.57    185.42 o
  -5   7  23     1019.44     1541.95    251.76 o
  -3   7  23     1548.21     1091.20    428.67 o
  -1   7  23     3546.49     3302.31    183.61 o
   1   7  23    16131.62    14832.26   1352.17 o
   3   7  23    14497.60    14538.94    984.19 o
  -2   8  23    32355.71    30635.21   2731.49 o
   0   8  23     1236.47     1247.99    186.47 o
   2   8  23   106611.56   103954.26   7572.14 o
 -10   0  24     2683.52     2410.42    311.74 o
  -8   0  24   163588.61   159776.23   3184.40 o
  -6   0  24     1331.72     1865.88    213.26 o
  -4   0  24    11442.80    11576.00    745.20 o
  -2   0  24     5520.41     7010.30    466.12 o
   0   0  24    29169.59    29123.16    733.27 o
   2   0  24   104811.73   110441.66   1357.10 o
   4   0  24      957.91     1110.48    149.78 o
   6   0  24    44136.89    43994.28   1363.56 o
   8   0  24    19533.77    18578.50   1010.21 o
  -9   1  24     1179.42     1121.27    388.58 o
  -7   1  24    10197.20     9343.85    491.31 o
  -5   1  24     6719.86     6446.46    314.53 o
  -3   1  24    36143.86    33676.55    900.15 o
  -1   1  24       80.04        0.00  12120.95 o
   1   1  24    13042.08    12151.49    391.39 o
   3   1  24       75.78        0.00    225.90 o
   5   1  24     2321.97     2502.28    137.19 o
   7   1  24     9058.19     9137.93    448.03 o
  -8   2  24    67195.09    72239.76   2127.28 o
  -6   2  24       57.75        0.00    484.92 o
  -4   2  24    14560.04    12513.34    815.59 o
  -2   2  24      100.99        0.00    377.96 o
   0   2  24    25188.66    23259.97   5830.45 o
   2   2  24    66229.70    66306.26   1207.28 o
   4   2  24       15.65      426.44    280.25 o
   6   2  24     6231.20     6891.19    525.31 o
   8   2  24      324.20      273.13    431.45 o
  -9   3  24      509.88      647.55    474.25 o
  -7   3  24    16580.13    17741.96   1104.32 o
  -5   3  24     5471.05     5262.15    373.98 o
  -3   3  24   136597.88   134215.00   2399.82 o
  -1   3  24      670.52        0.00   4512.00 o
   1   3  24    52830.25    59134.32   1064.12 o
   3   3  24     5151.29     5458.38    278.12 o
   5   3  24     2794.23     2295.72    201.18 o
   7   3  24    15950.00    15313.69    905.43 o
  -8   4  24     2633.60     2802.78    292.48 o
  -6   4  24     1043.72      943.58    462.88 o
  -4   4  24     8614.25     8080.08    602.65 o
  -2   4  24    23228.11    22053.71    770.65 o
   0   4  24     3206.97     3229.40    276.83 o
   2   4  24     1143.26     1178.82    502.12 o
   4   4  24      439.42      369.41    146.20 o
   6   4  24     1594.48     1739.65    209.70 o
  -7   5  24      936.44     1688.85    567.71 o
  -5   5  24     3175.78     3700.55    298.21 o
  -3   5  24    47864.75    45474.42   1137.55 o
  -1   5  24     3008.38     2609.06    164.53 o
   1   5  24     6614.85     6319.99    366.64 o
   3   5  24       24.97        0.00    285.25 o
   5   5  24    17368.52    16352.82    936.37 o
  -6   6  24    20667.81    22276.81   1326.38 o
  -4   6  24     7456.24     8377.63    659.59 o
  -2   6  24     5249.66     5084.67    287.85 o
   0   6  24     1244.26     1193.37    199.69 o
   2   6  24    13023.12    12905.89   1643.13 o
   4   6  24     1013.24     1541.95    186.15 o
  -5   7  24     4525.15     5323.60    343.92 o
  -3   7  24       79.02        0.00    617.56 o
  -1   7  24     1680.16     1875.97    202.59 o
   1   7  24     2489.58     2434.86    170.17 o
   3   7  24     7811.76     7751.03    628.18 o
  -2   8  24     2846.40     2082.79    388.43 o
   0   8  24       35.57        0.00    381.87 o
  -9   1  25     4863.32     4826.81    256.65 o
  -7   1  25      117.93      567.66    316.81 o
  -5   1  25    17559.33    16562.65    704.47 o
  -3   1  25     2336.81     2228.58    142.19 o
  -1   1  25      748.49        0.00   2991.08 o
   1   1  25    24918.79    25719.51    499.14 o
   3   1  25    90610.18    96860.02   2934.87 o
   5   1  25     2714.28     3152.60    170.70 o
   7   1  25     2013.25     2001.89    299.23 o
  -8   2  25     6508.62     6380.80    438.95 o
  -6   2  25    17237.49    17546.91   1060.22 o
  -4   2  25     1352.20     2141.93    219.69 o
  -2   2  25    17297.99    17622.42   1682.42 o
   0   2  25     1401.39        0.00  13627.54 o
   2   2  25      449.72      532.12    520.25 o
   4   2  25     8631.97     9476.08    636.21 o
   6   2  25    11685.13    10911.21    734.27 o
   8   2  25    43335.07    45149.79   1537.36 o
  -9   3  25     2377.99     2352.55    788.94 o
  -7   3  25       25.90        0.00    420.02 o
  -5   3  25    12394.49    12264.54    910.89 o
  -3   3  25      586.38      855.10    416.50 o
  -1   3  25    21530.38    14825.67  13893.01 o
   1   3  25    12855.03    11001.20   3233.83 o
   3   3  25      356.30      501.35    255.76 o
   5   3  25    11257.54    12837.23    767.82 o
   7   3  25      855.37     1237.39    455.02 o
  -8   4  25     3627.22     3988.87    340.31 o
  -6   4  25     3385.90     2853.78    271.11 o
  -4   4  25    10212.18     9869.36    723.47 o
  -2   4  25    18323.50    18172.45    725.11 o
   0   4  25    12593.40    13174.15   1247.16 o
   2   4  25     3276.25     3875.63    265.41 o
   4   4  25     1707.75     2641.29    191.87 o
   6   4  25     2275.91     1980.91    224.70 o
  -7   5  25     2930.89     2995.49    308.18 o
  -5   5  25     7388.29     6893.52    553.22 o
  -3   5  25    17735.29    15912.09    717.13 o
  -1   5  25    30261.67    29150.86   2341.90 o
   1   5  25     2460.38     2467.83    146.75 o
   3   5  25    10466.07    11196.60    875.56 o
   5   5  25    13509.07    12831.87    869.41 o
  -6   6  25    11523.59    12908.58    912.71 o
  -4   6  25    17667.81    17638.64   1149.41 o
  -2   6  25     2352.36     2113.62    227.51 o
   0   6  25    17719.99    16467.89   1628.49 o
   2   6  25     1664.91     1688.99    153.42 o
   4   6  25    34196.07    34059.58   1320.87 o
  -3   7  25     6695.28     7438.17    949.98 o
  -1   7  25     7733.33     7045.48    364.14 o
   1   7  25       86.37      250.84    448.20 o
   3   7  25     8204.93     7921.14    451.94 o
  -8   0  26       29.67        0.00    481.35 o
  -6   0  26   138919.72   132070.38   2762.38 o
  -4   0  26      157.02        0.00    415.75 o
  -2   0  26     1233.25     1020.10    150.72 o
   0   0  26     7874.39     7727.62    535.18 o
   2   0  26     2167.53     2208.65    134.86 o
   4   0  26   184516.92   198767.00   2777.80 o
   6   0  26     6895.00     6453.41    450.40 o
   8   0  26     8208.26     8631.24    643.90 o
  -9   1  26      924.46     1303.62    433.95 o
  -7   1  26       28.37       53.83    331.15 o
  -5   1  26     2412.77     2773.95    159.05 o
  -3   1  26      376.53        0.00    324.64 o
  -1   1  26    20643.32    19494.58    766.07 o
   1   1  26     1741.42     1657.96    582.33 o
   3   1  26    32938.16    37158.93   1550.72 o
   5   1  26      529.44      666.83    354.09 o
   7   1  26     8520.21     8277.92    441.50 o
  -8   2  26      352.67      287.40    611.16 o
  -6   2  26    43428.75    42588.34   1585.80 o
  -4   2  26      582.94     1297.27    475.69 o
  -2   2  26     2628.58     2085.11    546.83 o
   0   2  26      107.76        0.00   1581.35 o
   2   2  26     2404.57     2457.21    143.77 o
   4   2  26    21628.92    23582.08   1020.14 o
   6   2  26     2942.88     2875.71    221.15 o
  -7   3  26     2353.94     1998.06    253.95 o
  -5   3  26     8093.20     7215.18    500.48 o
  -3   3  26       59.18        0.00    444.27 o
  -1   3  26   163691.14   161705.52   6195.49 o
   1   3  26      139.88     1220.44   1224.79 o
   3   3  26    24643.55    26463.56    762.44 o
   5   3  26     3796.88     3461.13    261.14 o
   7   3  26      786.50      228.93    473.55 o
  -8   4  26     2054.01     2731.93    298.16 o
  -6   4  26     2223.05     2392.50    279.62 o
  -4   4  26      561.48      743.12    492.80 o
  -2   4  26    22528.13    21655.75   1345.18 o
   0   4  26      151.02        0.00   1363.85 o
   2   4  26    17992.11    19610.74    669.71 o
   4   4  26      330.12      815.84    349.44 o
   6   4  26       27.34        0.00    476.36 o
  -7   5  26    11541.56    11513.72    849.14 o
  -5   5  26       11.14        0.00    536.26 o
  -3   5  26        1.65      128.79    594.02 o
  -1   5  26    33493.64    35032.16   1331.70 o
   1   5  26     3854.13     3722.36    455.57 o
   3   5  26      528.78      700.70    357.65 o
   5   5  26     4870.25     4353.46    328.95 o
  -6   6  26    19069.67    20952.51   1346.03 o
  -4   6  26      260.00      400.78    564.09 o
  -2   6  26     8654.98     9155.40    455.03 o
   0   6  26     1794.02     1838.70    296.01 o
   2   6  26     4071.96     4214.92    255.33 o
   4   6  26     8453.75     7375.19    573.25 o
  -3   7  26     3022.93     2906.29    211.41 o
  -1   7  26        0.50        0.00    366.13 o
   1   7  26     3394.05     3106.82    333.17 o
  -7   1  27    26055.22    25502.30    953.10 o
  -5   1  27      779.12      559.17    314.92 o
  -3   1  27    62580.20    56790.11   2012.65 o
  -1   1  27     2857.76        0.00   4269.18 o
   1   1  27    17910.15    18445.99    616.03 o
   3   1  27     3215.46     3343.68    184.89 o
   5   1  27    32980.73    32360.03    869.37 o
   7   1  27    36176.12    36952.89    997.45 o
  -8   2  27    11200.99    10985.10    745.58 o
  -6   2  27    13439.13    13790.52    993.10 o
  -4   2  27    11345.19    10399.89    707.90 o
  -2   2  27    30913.85    31133.92    884.83 o
   0   2  27     8133.34        0.00   3399.12 o
   2   2  27    48584.64    51446.27   1035.39 o
   4   2  27     1032.57      830.90    410.10 o
   6   2  27     2845.39     2746.52    219.01 o
  -7   3  27     1606.05     1377.31    579.88 o
  -5   3  27     1171.88     1387.94    527.08 o
  -3   3  27    28316.99    28100.28   1235.33 o
  -1   3  27    15638.11        0.00  16380.78 o
   1   3  27        0.21        0.00    302.97 o
   3   3  27     4372.48     4823.82    267.29 o
   5   3  27     7835.41     8088.88    601.08 o
  -6   4  27     2150.93     2411.01    256.08 o
  -4   4  27     8067.12     8420.03    670.38 o
  -2   4  27     5319.33     4859.22    264.32 o
   0   4  27     3288.01     2963.62   1088.02 o
   2   4  27    30468.69    31035.56    887.27 o
   4   4  27      150.63        0.00    370.83 o
   6   4  27      254.08      687.46    427.88 o
  -5   5  27     5297.66     5050.96    455.29 o
  -3   5  27     1044.32     1025.09    344.44 o
  -1   5  27    14048.34    12595.14   1485.49 o
   1   5  27    16400.73    16583.47   1700.74 o
   3   5  27    12804.03    11551.01    601.63 o
   5   5  27     7922.41     6755.03    587.49 o
  -4   6  27     2123.13     2844.67    293.17 o
  -2   6  27     5336.85     6269.19    562.33 o
   0   6  27     3657.31     3324.60    426.65 o
   2   6  27    18758.02    19201.26   2194.31 o
   4   6  27       23.70      227.48    414.32 o
  -3   7  27      481.14      611.89    574.09 o
  -1   7  27     2989.83     3057.62    234.70 o
   1   7  27     1342.25     1805.21    236.17 o
  -8   0  28    31018.32    31456.23   1598.80 o
  -6   0  28      227.33      431.45    500.62 o
  -4   0  28    21091.58    20059.48   1086.64 o
  -2   0  28     4048.17     3671.79    233.34 o
   0   0  28     2626.18     2325.12    248.26 o
   2   0  28     5116.48     4858.49    292.34 o
   4   0  28    15667.93    16235.45    907.69 o
   6   0  28    16092.52    17763.83    968.34 o
  -7   1  28     9933.16     9026.56    922.57 o
  -5   1  28     2851.01     3081.69    265.39 o
  -3   1  28       67.62      241.45    298.96 o
  -1   1  28      366.55        0.00   8584.61 o
   1   1  28    28780.06    27548.00   1093.30 o
   3   1  28     3462.44     4259.09    245.32 o
   5   1  28      878.14      529.70    313.09 o
   7   1  28      269.45      288.12    321.65 o
  -8   2  28    17634.26    18284.12   1222.18 o
  -6   2  28       39.07      383.66    503.46 o
  -4   2  28    24045.36    22353.93   1192.94 o
  -2   2  28     3535.94     2824.50    472.69 o
   0   2  28    18780.20     7764.22   7251.01 o
   2   2  28    12712.22    12961.34    764.11 o
   4   2  28      540.16      394.38    479.96 o
   6   2  28    31670.88    30323.62   1271.03 o
  -7   3  28    11802.03    12143.03    865.62 o
  -5   3  28       61.98      797.98    460.67 o
  -3   3  28      678.00      320.93    464.28 o
  -1   3  28    11428.48     6397.86   2158.34 o
   1   3  28    16580.71    16864.80   1257.43 o
   3   3  28     3019.33     3630.75    191.50 o
   5   3  28     4464.51     4991.18    402.43 o
  -6   4  28        9.04      410.04    576.91 o
  -4   4  28     3052.80     2627.50    281.08 o
  -2   4  28    13204.69    13860.92    672.53 o
   0   4  28    31637.28    28565.20    970.80 o
   2   4  28    15722.61    15777.29    983.76 o
   4   4  28     7809.95     6675.27    511.12 o
  -5   5  28    16191.93    17781.19   1181.98 o
  -3   5  28    19514.01    18767.67   1496.50 o
  -1   5  28      964.13      719.36    349.56 o
   1   5  28    31724.39    31469.44   1932.67 o
   3   5  28     7139.20     7442.77    436.63 o
  -4   6  28     3534.62     3739.82    359.57 o
  -2   6  28      543.97      610.22    366.46 o
   0   6  28    14987.62    14751.88   1249.34 o
   2   6  28     3842.64     3355.75    371.36 o
  -7   1  29     5137.71     4832.22    669.71 o
  -5   1  29    76169.59    72368.19   1975.95 o
  -3   1  29      463.01      720.66    314.90 o
  -1   1  29    98438.03   101992.02   1970.24 o
   1   1  29     4345.17     2708.13   1176.11 o
   3   1  29     8568.03     8771.19    637.95 o
   5   1  29    12416.87    11847.26   1142.53 o
  -6   2  29    35607.53    34368.18   1534.11 o
  -4   2  29     5899.18     6163.63    442.50 o
  -2   2  29       60.70        0.00    749.13 o
   0   2  29    32283.55    24472.02   9499.80 o
   2   2  29      517.97      559.92    317.00 o
   4   2  29    53368.31    52675.63   1580.34 o
   6   2  29     5695.28     5774.02    430.32 o
  -7   3  29     3495.90     3448.02    321.76 o
  -5   3  29      386.39       54.91    605.46 o
  -3   3  29      553.82      333.05    510.63 o
  -1   3  29     7323.41     3497.45   1072.23 o
   1   3  29     1283.93      621.50   3267.36 o
   3   3  29     3557.94     3722.54    373.14 o
   5   3  29      164.74      268.14    437.15 o
  -6   4  29    53904.93    57526.93   2040.04 o
  -4   4  29      418.20      659.66    522.03 o
  -2   4  29     1726.83     1701.02    217.41 o
   0   4  29    50710.18    44896.85   3493.90 o
   2   4  29      632.73        0.00    779.14 o
   4   4  29    69116.28    65008.11   1835.60 o
  -5   5  29    20754.09    22259.79   1347.80 o
  -3   5  29     7791.05     7778.00    402.12 o
  -1   5  29     2628.64     2774.42    360.61 o
   1   5  29     5398.00     4941.70    471.35 o
   3   5  29     4790.37     4819.30    418.14 o
  -2   6  29    16537.66    16705.11   1672.96 o
   0   6  29     1335.40      975.95    385.65 o
   2   6  29     8127.95     7621.00    453.16 o
  -6   0  30    12133.32    14443.39   1053.56 o
  -4   0  30     5428.83     4951.39    407.50 o
  -2   0  30     4035.14     4256.50    808.79 o
   0   0  30    14634.87    15058.77    656.10 o
   2   0  30     3004.14     3400.75    178.33 o
   4   0  30    13204.05    15163.14    867.28 o
   6   0  30    21682.27    21537.94   1134.86 o
  -7   1  30       81.73      184.52    401.14 o
  -5   1  30      121.55      729.23    404.70 o
  -3   1  30       68.50        0.00    439.64 o
  -1   1  30      235.87        0.00   4963.58 o
   1   1  30    20915.61    19055.13    597.13 o
   3   1  30     2616.68     2510.69    155.67 o
   5   1  30     2689.21     2964.36    355.97 o
  -6   2  30    17672.37    17270.58   1155.09 o
  -4   2  30     2064.35     1094.94    592.77 o
  -2   2  30     8566.86     9468.62    457.80 o
   0   2  30       10.19        0.00  15379.68 o
   2   2  30    15695.51    16840.88    691.96 o
   4   2  30     2550.06     2451.80    269.65 o
  -5   3  30    30864.57    32515.94   1440.70 o
  -3   3  30       75.69      148.33    519.86 o
  -1   3  30     3080.62        0.00    686.87 o
   1   3  30    18319.23    18460.39    725.11 o
   3   3  30     1348.92     1439.50    214.69 o
   5   3  30     1302.98     1351.57    212.54 o
  -6   4  30    14001.31    14476.94    960.84 o
  -4   4  30      846.33     1024.14    557.72 o
  -2   4  30      822.54      913.32    373.66 o
   0   4  30      231.21        0.00  10897.03 o
   2   4  30    26345.29    28715.37    902.77 o
   4   4  30    10533.31    10823.30    820.48 o
  -3   5  30    16133.52    16082.41    806.18 o
  -1   5  30     6736.21     6070.47    422.18 o
   1   5  30     6703.28     6872.86    336.49 o
   3   5  30     2289.24     2064.17    174.38 o
  -2   6  30      356.76      497.52    400.01 o
   0   6  30    12193.30    13186.38    717.83 o
  -7   1  31      933.17     1295.90    424.45 o
  -5   1  31     4682.81     5035.70    287.75 o
  -3   1  31    79669.63    74371.93   1455.83 o
  -1   1  31     3766.85     3662.46    155.48 o
   1   1  31    51235.12    53328.98   1536.26 o
   3   1  31     1571.10     1537.43    245.36 o
   5   1  31      202.44      743.43    308.06 o
  -6   2  31      784.96      540.59    578.39 o
  -4   2  31    38205.19    36693.09   1516.81 o
  -2   2  31     1493.06        0.00   1188.65 o
   0   2  31     3001.38        0.00    628.52 o
   2   2  31    45977.86    49634.28   1125.31 o
   4   2  31     1622.37     1786.72    224.68 o
  -5   3  31     1185.78     1223.18    257.47 o
  -3   3  31     6322.98     6120.19    597.39 o
  -1   3  31     3791.91        0.00    669.89 o
   1   3  31      211.96        0.00   2015.31 o
   3   3  31      902.12     1084.92    195.55 o
  -4   4  31    10520.21    11263.35    809.06 o
  -2   4  31      988.72      870.15    362.55 o
   0   4  31     1668.41     1191.12    492.51 o
   2   4  31    19974.97    20404.59   1152.91 o
  -3   5  31    13620.20    12595.42    622.29 o
  -1   5  31       84.16      122.84    538.76 o
   1   5  31    20230.95    20712.14   1577.94 o
  -6   0  32     1225.19     1529.87    583.42 o
  -4   0  32     6181.55     6190.72    456.77 o
  -2   0  32     6390.08     6450.40    373.72 o
   0   0  32    78405.24    85372.77   3635.95 o
   2   0  32     5616.33     5515.50    654.43 o
   4   0  32    11497.59    11724.07    892.73 o
  -5   1  32     1233.71     1056.14    397.10 o
  -3   1  32    22952.48    21510.55    874.84 o
  -1   1  32        0.66        0.00   3297.01 o
   1   1  32     4839.48        0.00   2564.33 o
   3   1  32      295.80      491.10    633.98 o
   5   1  32     6430.99     6772.27    409.30 o
  -6   2  32      151.49      495.62    533.42 o
  -4   2  32      536.98      900.01    594.78 o
  -2   2  32     1621.30     1742.60    189.44 o
   0   2  32     6169.63        0.00   2581.16 o
   2   2  32     2263.72     1594.33   1887.11 o
   4   2  32     3889.08     4054.65    374.57 o
  -5   3  32    40316.21    38275.38   1746.14 o
  -3   3  32     7348.79     7414.34    715.24 o
  -1   3  32     5704.60        0.00    922.01 o
   1   3  32     4565.19     4352.94    236.22 o
   3   3  32    22929.52    25275.36   2749.00 o
  -4   4  32    36444.01    38627.45   1733.78 o
  -2   4  32     3663.39     3819.22    226.35 o
   0   4  32      275.32        0.00    682.83 o
   2   4  32     5761.89     5368.93   1011.23 o
  -1   5  32     1196.57     1000.38    446.94 o
  -5   1  33     1196.45     1635.69    464.88 o
  -3   1  33     1264.33      100.91    482.09 o
  -1   1  33    53426.42    56310.96    909.53 o
   1   1  33      467.39        0.00    292.73 o
   3   1  33     3439.22     3437.94    359.57 o
  -4   2  33     6539.89     7237.14    568.84 o
  -2   2  33     2311.30     2366.95    589.57 o
   0   2  33     9076.51     6028.44   2633.17 o
   2   2  33     1403.73     1251.35    418.24 o
   4   2  33     4552.56     4387.45    383.88 o
  -3   3  33     3349.95     2357.15    344.58 o
  -1   3  33    13443.58    10503.56    517.70 o
   1   3  33     3391.29     2830.37   1091.54 o
   3   3  33     5677.44     5860.92    330.54 o
  -2   4  33      394.04        0.00    478.14 o
   0   4  33      650.03      314.12    400.99 o
  -4   0  34     5665.22     6110.88    336.12 o
  -2   0  34    21178.07    22021.11    865.70 o
   0   0  34       59.73        0.00    392.66 o
   2   0  34    91066.54    93109.66   2587.55 o
  -5   1  34      274.46        0.00    499.55 o
  -3   1  34    31246.95    29885.22   2326.42 o
  -1   1  34       12.17        0.00   2955.19 o
   1   1  34     4247.23     2976.68    551.49 o
   3   1  34     3612.51     3628.95    448.75 o
  -4   2  34      600.47      724.58    644.70 o
  -2   2  34      782.62        0.00   1070.13 o
   0   2  34     1628.46        0.00   4363.75 o
   2   2  34    48947.58    49788.26   1221.27 o
  -3   3  34    74455.95    75613.77   2253.96 o
  -1   3  34     2015.27        0.00   1500.06 o
   1   3  34     1763.84     1655.67    498.58 o
  -3   1  35      599.56      311.71    446.34 o
  -1   1  35     2753.49        0.00   1296.23 o
   1   1  35    11424.89    10340.15    374.53 o
  -2   2  35     4880.24     3209.10    285.42 o
   0   2  35      602.89        0.00    580.90 o
  -1   3  35     3775.93        0.00   1854.99 o
  -2   0  36     1292.59     1074.62    423.35 o
   0   0  36    20913.27    21838.42    869.62 o
  -1   1  36    18845.03    18476.91    827.25 o
 
