# Supplementary material for: Na7Al3(As2O7)4
Source: Acta Crystallogr Sect E Struct Rep Online. 2013 Jul 31;69(Pt 8):i53. doi: 10.1107/S1600536813020151 (PMC3793671; doi:10.1107/S1600536813020151)
Supplement: Supplementary file 3 [file e-69-00i53-Isup3.cml]

<?xml version="1.0" encoding="UTF-8"?>
<cml convention="cmlDict:cmllite" xmlns="http://www.xml-cml.org/schema" xmlns:cmlDict="http://www.xml-cml.org/dictionary/cml/" xmlns:nameDict="http://www.xml-cml.org/dictionary/cml/name/">
  <molecule id="m1">
    <name dictRef="nameDict:unknown">heptasodium trialuminium tetradiarsenate</name>
    <atomArray>
      <atom id="a1" elementType="Na" formalCharge="1" hydrogenCount="0">
        <label value="Na" dictRef="cmlDict:locant"/>
      </atom>
      <atom id="a2" elementType="Na" formalCharge="1" hydrogenCount="0">
        <label value="Na" dictRef="cmlDict:locant"/>
      </atom>
      <atom id="a3" elementType="Na" formalCharge="1" hydrogenCount="0">
        <label value="Na" dictRef="cmlDict:locant"/>
      </atom>
      <atom id="a4" elementType="Na" formalCharge="1" hydrogenCount="0">
        <label value="Na" dictRef="cmlDict:locant"/>
      </atom>
      <atom id="a5" elementType="Na" formalCharge="1" hydrogenCount="0">
        <label value="Na" dictRef="cmlDict:locant"/>
      </atom>
      <atom id="a6" elementType="Na" formalCharge="1" hydrogenCount="0">
        <label value="Na" dictRef="cmlDict:locant"/>
      </atom>
      <atom id="a7" elementType="Na" formalCharge="1" hydrogenCount="0">
        <label value="Na" dictRef="cmlDict:locant"/>
      </atom>
      <atom id="a8" elementType="Al" formalCharge="3" hydrogenCount="0">
        <label value="Al" dictRef="cmlDict:locant"/>
      </atom>
      <atom id="a9" elementType="Al" formalCharge="3" hydrogenCount="0">
        <label value="Al" dictRef="cmlDict:locant"/>
      </atom>
      <atom id="a10" elementType="Al" formalCharge="3" hydrogenCount="0">
        <label value="Al" dictRef="cmlDict:locant"/>
      </atom>
      <atom id="a11" elementType="As" hydrogenCount="0">
        <label value="1" dictRef="cmlDict:locant"/>
        <label value="As" dictRef="cmlDict:locant"/>
      </atom>
      <atom id="a12" elementType="As">
        <label value="2" dictRef="cmlDict:locant"/>
        <label value="As'" dictRef="cmlDict:locant"/>
      </atom>
      <atom id="a14" elementType="O" hydrogenCount="0">
        <label value="O'" dictRef="cmlDict:locant"/>
      </atom>
      <atom id="a15" elementType="O" formalCharge="-1" hydrogenCount="0">
        <label value="O" dictRef="cmlDict:locant"/>
      </atom>
      <atom id="a28" elementType="H"/>
      <atom id="a16" elementType="As" hydrogenCount="0">
        <label value="1" dictRef="cmlDict:locant"/>
        <label value="As" dictRef="cmlDict:locant"/>
      </atom>
      <atom id="a17" elementType="As">
        <label value="2" dictRef="cmlDict:locant"/>
        <label value="As'" dictRef="cmlDict:locant"/>
      </atom>
      <atom id="a18" elementType="O" hydrogenCount="0">
        <label value="O'" dictRef="cmlDict:locant"/>
      </atom>
      <atom id="a19" elementType="O" formalCharge="-1" hydrogenCount="0">
        <label value="O" dictRef="cmlDict:locant"/>
      </atom>
      <atom id="a29" elementType="H"/>
      <atom id="a20" elementType="As" hydrogenCount="0">
        <label value="1" dictRef="cmlDict:locant"/>
        <label value="As" dictRef="cmlDict:locant"/>
      </atom>
      <atom id="a21" elementType="As">
        <label value="2" dictRef="cmlDict:locant"/>
        <label value="As'" dictRef="cmlDict:locant"/>
      </atom>
      <atom id="a22" elementType="O" hydrogenCount="0">
        <label value="O'" dictRef="cmlDict:locant"/>
      </atom>
      <atom id="a23" elementType="O" formalCharge="-1" hydrogenCount="0">
        <label value="O" dictRef="cmlDict:locant"/>
      </atom>
      <atom id="a30" elementType="H"/>
      <atom id="a24" elementType="As" hydrogenCount="0">
        <label value="1" dictRef="cmlDict:locant"/>
        <label value="As" dictRef="cmlDict:locant"/>
      </atom>
      <atom id="a25" elementType="As">
        <label value="2" dictRef="cmlDict:locant"/>
        <label value="As'" dictRef="cmlDict:locant"/>
      </atom>
      <atom id="a26" elementType="O" hydrogenCount="0">
        <label value="O'" dictRef="cmlDict:locant"/>
      </atom>
      <atom id="a27" elementType="O" formalCharge="-1" hydrogenCount="0">
        <label value="O" dictRef="cmlDict:locant"/>
      </atom>
      <atom id="a31" elementType="H"/>
    </atomArray>
    <bondArray>
      <bond id="a11_a12" atomRefs2="a11 a12" order="D"/>
      <bond id="a11_a14" atomRefs2="a11 a14" order="D"/>
      <bond id="a11_a15" atomRefs2="a11 a15" order="S"/>
      <bond id="a12_a28" atomRefs2="a12 a28" order="S"/>
      <bond id="a16_a17" atomRefs2="a16 a17" order="D"/>
      <bond id="a16_a18" atomRefs2="a16 a18" order="D"/>
      <bond id="a16_a19" atomRefs2="a16 a19" order="S"/>
      <bond id="a17_a29" atomRefs2="a17 a29" order="S"/>
      <bond id="a20_a21" atomRefs2="a20 a21" order="D"/>
      <bond id="a20_a22" atomRefs2="a20 a22" order="D"/>
      <bond id="a20_a23" atomRefs2="a20 a23" order="S"/>
      <bond id="a21_a30" atomRefs2="a21 a30" order="S"/>
      <bond id="a24_a25" atomRefs2="a24 a25" order="D"/>
      <bond id="a24_a26" atomRefs2="a24 a26" order="D"/>
      <bond id="a24_a27" atomRefs2="a24 a27" order="S"/>
      <bond id="a25_a31" atomRefs2="a25 a31" order="S"/>
    </bondArray>
  </molecule>
</cml>
